# Supplementary material for: Balanced imitation sustains song culture in zebra finches
Source: Nat Commun. 2021 May 7;12:2562. doi: 10.1038/s41467-021-22852-3 (PMC8105409; doi:10.1038/s41467-021-22852-3)
Supplement: Supplementary file 4 — Source Data [file 41467_2021_22852_MOESM4_ESM.xlsx]

## Sheet: Figure 1 data
Fig. 1A similarity histogram							Fig. 1B similarity CV within families
Tutor ID	Tutor	Pupil ID	Pupil	%Similarity			Family	mean similarity (per clutch)	mean similarity (across clutches)	CV similarity
3	Aq12	156	Lime24	42			Aq12	47.25	48.5833	0.0709921
3	Aq12	161	Lime31	46			Aq12	46
5	Aq2	140	LB35	36.5			Aq12	52.5
3	Aq12	155	Lime23	48			Aq13	74	73	0.0652784
5	Aq2	135	LB21	58			Aq13	78.75
145	LG281	73	DB35	36			Aq13	67.25
3	Aq12	153	Lime21	52			Aq13	72
115	HP10	203	R30	31.5			Aq2	58	52.375	0.151885
3	Aq12	165	Lime72	66			Aq2	46.75
3	Aq12	154	Lime22	47			Aq4	93	79.25	0.245368
115	HP10	202	R29	37			Aq4	65.5
251	Y875	62	DB16	60			Brn7	73.5	78.5	0.104854
115	HP10	247	Y258	47			Brn7	74
218	Wh1	33	Blk42	42			Brn7	88
175	LP5	5	Aq2	20			Brn9	88.5	90.25	0.0274224
41	Brn12	216	Wh28	51			Brn9	92
251	Y875	157	Lime28	59			DB1	78.5	79.25	0.0133837
115	HP10	201	R28	50.5			DB1	80
3	Aq12	166	Lime74	39			DB3	82	72.5	0.185311
251	Y875	69	DB27	37			DB3	63
218	Wh1	21	Blk15	44.5			DG1	88	88.6562	0.0621801
129	LB13	123	HP23	45			DG1	82.625
246	Y2	199	R19	40.5			DG1	96
251	Y875	60	DB14	56			DG1	88
251	Y875	75	DB7	51.5			DG4	42.75	43.5	0.024383
129	LB13	121	HP20	60			DG4	44.25
217	Wh10	160	Lime3	54.5			Gry12	71.6667	63.8472	0.110873
251	Y875	68	DB26	50			Gry12	57.875
77	DG1	159	Lime30	97			Gry12	62
5	Aq2	139	LB34	57			HP10	71	52.5556	0.311838
218	Wh1	34	Blk44	62.5			HP10	39.6667
145	LG281	70	DB30	84.5			HP10	47
244	Y16	243	Wh84	75			HP6	86	75.75	0.191362
218	Wh1	24	Blk23	71			HP6	65.5
217	Wh10	105	Gry31	38			LB12	70	80.5	0.184463
89	DG4	42	Brn16	35.5			LB12	91
174	LP4	82	DG23	68			LG181	69	70.25	0.0251639
251	Y875	67	DB25	52.5			LG181	71.5
218	Wh1	37	Blk8	45			LG281	68.6667	61.9444	0.376493
128	HP6	83	DG26	86			LG281	81.1667
217	Wh10	151	Lime18	53			LG281	36
72	DB3	183	Or375	82			LP4	68	71	0.0597555
18	Blk11	194	R126	93			LP4	74
54	DB1	14	Aq46	78.5			LP5	44.6667	51.3333	0.183664
145	LG281	64	DB2	63.5			LP5	58
68	DB26	176	LP61	76.5			R39	69	71	0.039837
175	LP5	3	Aq12	21.5			R39	73
115	HP10	245	Y163	71			Wh1	45	53.1875	0.232984
195	R13	35	Blk45	59			Wh1	44.5
129	LB13	122	HP22	51			Wh1	71
77	DG1	8	Aq31	89			Wh1	52.25
217	Wh10	164	Lime7	80.5			Wh10	67.5	59.5	0.177866
128	HP6	88	DG37	65.5			Wh10	63.5
4	Aq13	63	DB17	64			Wh10	47.5
53	Brn9	188	Or60	83			Y16	89	82	0.120726
145	LG281	72	DB3	72.5			Y16	75
53	Brn9	187	Or58	94			Y2	46.25	58.75	0.188487
89	DG4	51	Brn8	53			Y2	59.75
174	LP4	87	DG35	74			Y2	56
72	DB3	185	Or56	61.5			Y2	73
28	Blk32	79	DG122	92			Y266	96	88.5	0.119849
217	Wh10	45	Brn20	57			Y266	81
98	Gry12	108	Gry36	51			Y875	51.5	62.3333	0.280802
89	DG4	53	Brn9	32.5			Y875	59
185	Or56	146	Lime113	74			Y875	58
12	Aq4	23	Blk17	93			Y875	46.5
130	LB12	25	Blk24	91			Y875	63
145	LG281	54	DB1	70			Y875	96
175	LP5	4	Aq13	94.5
246	Y2	207	R39	59.75
77	DG1	9	Aq32	75
198	R17	91	DG47	81
77	DG1	7	Aq30	95
239	Wh5	101	Gry21	41.5
98	Gry12	106	Gry34	39
50	Brn7	104	Gry30	74
246	Y2	198	R17	52
98	Gry12	102	Gry27	85
98	Gry12	113	Gry49	62
246	Y2	213	R64	73
164	Lime7	41	Brn12	56.5
246	Y2	212	R61	56
145	LG281	71	DB31	88.5
72	DB3	186	Or57	64.5
144	LG181	169	LP17	78
175	LP5	12	Aq4	46
50	Brn7	47	Brn28	73.5
175	LP5	1	Aq1	68
198	R17	90	DG46	96.5
180	Or236	114	Gry55	63
217	Wh10	152	Lime19	74
27	Blk30	78	DG107	98
4	Aq13	59	DB13	74
144	LG181	168	LP16	67.5
98	Gry12	103	Gry28	58
77	DG1	15	Aq51	88
244	Y16	56	DB109	89
98	Gry12	107	Gry35	76
144	LG181	170	LP19	61.5
98	Gry12	97	Gry112	72
144	LG181	172	LP23	71.5
98	Gry12	109	Gry37	65.5
4	Aq13	74	DB48	72
89	DG4	43	Brn17	53
12	Aq4	30	Blk37	83
4	Aq13	66	DB24	70
130	LB12	22	Blk16	70
12	Aq4	32	Blk40	48
164	Lime7	171	LP20	56
4	Aq13	65	DB21	64.5
145	LG281	205	R36	70.5
77	DG1	6	Aq26	88
251	Y875	162	Lime38	63
50	Brn7	48	Brn29	88
92	DG5	208	R42	54
77	DG1	158	Lime29	74
4	Aq13	61	DB15	93.5
77	DG1	10	Aq33	92.5
36	Blk4RU	147	Lime132	99.5
10	Aq33	57	DB116	98
87	DG35	40	Brn119	98
85	DG32	150	Lime158	97
248	Y266	46	Brn26	96
251	Y875	136	LB218	96
84	DG31	20	Blk149	95
201	R28	255	R66Y	95
227	Wh21	190	Or75Blk	94.5
51	Brn8	173	LP32	93
182	Or35	149	Lime148	93
182	Or35	148	Lime146	93
53	Brn9	181	Or28	92
88	DG37	257	Wh289	92
43	brn17	261	Y40	91
176	LP61	52	Brn94	91
202	R29	167	LP138	90
8	Aq31	249	Y46	89
210	R46	240	Wh73Wh74	88
10	Aq33	58	DB118	85
210	R46	241	Wh75	84.5
236	Wh33R	76	DB87	84.5
168	lp16	117	HP106	84
172	LP23	178	Or101	84
248	Y266	49	Brn33	81
54	DB1	232	Wh276	80
216	Wh28	116	HP101	78
23	Blk17	256	Wh244	77
207	R39	235	Wh331	73
245	Y163	253	DB44	73
207	R39	219	Wh111	69
228	Wh22	193	R104R	69
60	DB14	118	HP148RU	68
260	Wh47	197	R171Gry	68
156	Lime24	259	Wh366	66
82	DG23	81	DG152	65
260	Wh47	254	R172	59
43	Brn17	99	Gry125	56.5
107	Gry35	163	Lime63DB	55.5
199	R19	143	LB81	53
22	Blk16	127	HP39	51
184	Or51	258	Wh293	36

## Sheet: Figure 1B data
Family	mean similarity (per clutch)	mean similarity (across clutches)	CV similarity
Aq12	47.25	48.5833	0.0709921
Aq12	46
Aq12	52.5
Aq13	74	73	0.0652784
Aq13	78.75
Aq13	67.25
Aq13	72
Aq2	58	52.375	0.151885
Aq2	46.75
Aq4	93	79.25	0.245368
Aq4	65.5
Brn7	73.5	78.5	0.104854
Brn7	74
Brn7	88
Brn9	88.5	90.25	0.0274224
Brn9	92
DB1	78.5	79.25	0.0133837
DB1	80
DB3	82	72.5	0.185311
DB3	63
DG1	88	88.6562	0.0621801
DG1	82.625
DG1	96
DG1	88
DG4	42.75	43.5	0.024383
DG4	44.25
Gry12	71.6667	63.8472	0.110873
Gry12	57.875
Gry12	62
HP10	71	52.5556	0.311838
HP10	39.6667
HP10	47
HP6	86	75.75	0.191362
HP6	65.5
LB12	70	80.5	0.184463
LB12	91
LG181	69	70.25	0.0251639
LG181	71.5
LG281	68.6667	61.9444	0.376493
LG281	81.1667
LG281	36
LP4	68	71	0.0597555
LP4	74
LP5	44.6667	51.3333	0.183664
LP5	58
R39	69	71	0.039837
R39	73
Wh1	45	53.1875	0.232984
Wh1	44.5
Wh1	71
Wh1	52.25
Wh10	67.5	59.5	0.177866
Wh10	63.5
Wh10	47.5
Y16	89	82	0.120726
Y16	75
Y2	46.25	58.75	0.188487
Y2	59.75
Y2	56
Y2	73
Y266	96	88.5	0.119849
Y266	81
Y875	51.5	62.3333	0.280802
Y875	59
Y875	58
Y875	46.5
Y875	63
Y875	96

## Sheet: Figure 2 data
Pupil ID	Pupil		Tutor ID	Tutor		Code		Similarity	influence	Similarity	influence		Similarity code	Influence code
156	Lime24	->	3	Aq12	;	Lime24->Aq12;		42	8	orangered	orangered		'Lime24' [ color='orangered', style='filled'];	'Lime24' [ color='orangered', style='filled'];
161	Lime31	->	3	Aq12	;	Lime31->Aq12;		46	15.5	orangered	orangered		'Lime31' [ color='orangered', style='filled'];	'Lime31' [ color='orangered', style='filled'];
140	LB35	->	5	Aq2	;	LB35->Aq2;		36.5	16	orangered	orangered		'LB35' [ color='orangered', style='filled'];	'LB35' [ color='orangered', style='filled'];
155	Lime23	->	3	Aq12	;	Lime23->Aq12;		48	18	orangered	orangered		'Lime23' [ color='orangered', style='filled'];	'Lime23' [ color='orangered', style='filled'];
135	LB21	->	5	Aq2	;	LB21->Aq2;		58	25	orange	orangered		'LB21' [ color='orange', style='filled'];	'LB21' [ color='orangered', style='filled'];
73	DB35	->	145	LG281	;	DB35->LG281;		36	25	orangered	orangered		'DB35' [ color='orangered', style='filled'];	'DB35' [ color='orangered', style='filled'];
153	Lime21	->	3	Aq12	;	Lime21->Aq12;		52	25.5	orangered	orangered		'Lime21' [ color='orangered', style='filled'];	'Lime21' [ color='orangered', style='filled'];
203	R30	->	115	HP10	;	R30->HP10;		31.5	25.5	orangered	orangered		'R30' [ color='orangered', style='filled'];	'R30' [ color='orangered', style='filled'];
165	Lime72	->	3	Aq12	;	Lime72->Aq12;		66	31	orange	orangered		'Lime72' [ color='orange', style='filled'];	'Lime72' [ color='orangered', style='filled'];
154	Lime22	->	3	Aq12	;	Lime22->Aq12;		47	32.5	orangered	orangered		'Lime22' [ color='orangered', style='filled'];	'Lime22' [ color='orangered', style='filled'];
202	R29	->	115	HP10	;	R29->HP10;		37	33	orangered	orangered		'R29' [ color='orangered', style='filled'];	'R29' [ color='orangered', style='filled'];
62	DB16	->	251	Y875	;	DB16->Y875;		60	34	orange	orangered		'DB16' [ color='orange', style='filled'];	'DB16' [ color='orangered', style='filled'];
247	Y258	->	115	HP10	;	Y258->HP10;		47	34	orangered	orangered		'Y258' [ color='orangered', style='filled'];	'Y258' [ color='orangered', style='filled'];
33	Blk42	->	218	Wh1	;	Blk42->Wh1;		42	34.5	orangered	orangered		'Blk42' [ color='orangered', style='filled'];	'Blk42' [ color='orangered', style='filled'];
5	Aq2	->	175	LP5	;	Aq2->LP5;		20	34.5	orangered	orangered		'Aq2' [ color='orangered', style='filled'];	'Aq2' [ color='orangered', style='filled'];
216	Wh28	->	41	Brn12	;	Wh28->Brn12;		51	35	orangered	orangered		'Wh28' [ color='orangered', style='filled'];	'Wh28' [ color='orangered', style='filled'];
157	Lime28	->	251	Y875	;	Lime28->Y875;		59	37	orange	orangered		'Lime28' [ color='orange', style='filled'];	'Lime28' [ color='orangered', style='filled'];
201	R28	->	115	HP10	;	R28->HP10;		50.5	41	orangered	orangered		'R28' [ color='orangered', style='filled'];	'R28' [ color='orangered', style='filled'];
166	Lime74	->	3	Aq12	;	Lime74->Aq12;		39	41	orangered	orangered		'Lime74' [ color='orangered', style='filled'];	'Lime74' [ color='orangered', style='filled'];
69	DB27	->	251	Y875	;	DB27->Y875;		37	41	orangered	orangered		'DB27' [ color='orangered', style='filled'];	'DB27' [ color='orangered', style='filled'];
21	Blk15	->	218	Wh1	;	Blk15->Wh1;		44.5	43	orangered	orangered		'Blk15' [ color='orangered', style='filled'];	'Blk15' [ color='orangered', style='filled'];
123	HP23	->	129	LB13	;	HP23->LB13;		45	43.5	orangered	orangered		'HP23' [ color='orangered', style='filled'];	'HP23' [ color='orangered', style='filled'];
199	R19	->	246	Y2	;	R19->Y2;		40.5	44.5	orangered	orangered		'R19' [ color='orangered', style='filled'];	'R19' [ color='orangered', style='filled'];
60	DB14	->	251	Y875	;	DB14->Y875;		56	45.5	orange	orangered		'DB14' [ color='orange', style='filled'];	'DB14' [ color='orangered', style='filled'];
75	DB7	->	251	Y875	;	DB7->Y875;		51.5	47	orangered	orangered		'DB7' [ color='orangered', style='filled'];	'DB7' [ color='orangered', style='filled'];
121	HP20	->	129	LB13	;	HP20->LB13;		60	49	orange	orangered		'HP20' [ color='orange', style='filled'];	'HP20' [ color='orangered', style='filled'];
160	Lime3	->	217	Wh10	;	Lime3->Wh10;		54.5	49.5	orange	orangered		'Lime3' [ color='orange', style='filled'];	'Lime3' [ color='orangered', style='filled'];
68	DB26	->	251	Y875	;	DB26->Y875;		50	50.5	orangered	orangered		'DB26' [ color='orangered', style='filled'];	'DB26' [ color='orangered', style='filled'];
159	Lime30	->	77	DG1	;	Lime30->DG1;		97	51	green	orangered		'Lime30' [ color='green', style='filled'];	'Lime30' [ color='orangered', style='filled'];
139	LB34	->	5	Aq2	;	LB34->Aq2;		57	52	orange	orangered		'LB34' [ color='orange', style='filled'];	'LB34' [ color='orangered', style='filled'];
34	Blk44	->	218	Wh1	;	Blk44->Wh1;		62.5	52.5	orange	orangered		'Blk44' [ color='orange', style='filled'];	'Blk44' [ color='orangered', style='filled'];
70	DB30	->	145	LG281	;	DB30->LG281;		84.5	53	yellow	orangered		'DB30' [ color='yellow', style='filled'];	'DB30' [ color='orangered', style='filled'];
243	Wh84	->	244	Y16	;	Wh84->Y16;		75	54	yellow	orange		'Wh84' [ color='yellow', style='filled'];	'Wh84' [ color='orange', style='filled'];
24	Blk23	->	218	Wh1	;	Blk23->Wh1;		71	54	yellow	orange		'Blk23' [ color='yellow', style='filled'];	'Blk23' [ color='orange', style='filled'];
105	Gry31	->	217	Wh10	;	Gry31->Wh10;		38	54	orangered	orange		'Gry31' [ color='orangered', style='filled'];	'Gry31' [ color='orange', style='filled'];
42	Brn16	->	89	DG4	;	Brn16->DG4;		35.5	54.5	orangered	orange		'Brn16' [ color='orangered', style='filled'];	'Brn16' [ color='orange', style='filled'];
82	DG23	->	174	LP4	;	DG23->LP4;		68	55	orange	orange		'DG23' [ color='orange', style='filled'];	'DG23' [ color='orange', style='filled'];
67	DB25	->	251	Y875	;	DB25->Y875;		52.5	55	orangered	orange		'DB25' [ color='orangered', style='filled'];	'DB25' [ color='orange', style='filled'];
37	Blk8	->	218	Wh1	;	Blk8->Wh1;		45	55	orangered	orange		'Blk8' [ color='orangered', style='filled'];	'Blk8' [ color='orange', style='filled'];
83	DG26	->	128	HP6	;	DG26->HP6;		86	56	green	orange		'DG26' [ color='green', style='filled'];	'DG26' [ color='orange', style='filled'];
151	Lime18	->	217	Wh10	;	Lime18->Wh10;		53	57	orangered	orange		'Lime18' [ color='orangered', style='filled'];	'Lime18' [ color='orange', style='filled'];
183	Or375	->	72	DB3	;	Or375->DB3;		82	57.5	yellow	orange		'Or375' [ color='yellow', style='filled'];	'Or375' [ color='orange', style='filled'];
194	R126	->	18	Blk11	;	R126->Blk11;		93	58	green	orange		'R126' [ color='green', style='filled'];	'R126' [ color='orange', style='filled'];
14	Aq46	->	54	DB1	;	Aq46->DB1;		78.5	58	yellow	orange		'Aq46' [ color='yellow', style='filled'];	'Aq46' [ color='orange', style='filled'];
64	DB2	->	145	LG281	;	DB2->LG281;		63.5	58	orange	orange		'DB2' [ color='orange', style='filled'];	'DB2' [ color='orange', style='filled'];
176	LP61	->	68	DB26	;	LP61->DB26;		76.5	58.5	yellow	orange		'LP61' [ color='yellow', style='filled'];	'LP61' [ color='orange', style='filled'];
3	Aq12	->	175	LP5	;	Aq12->LP5;		21.5	58.5	orangered	orange		'Aq12' [ color='orangered', style='filled'];	'Aq12' [ color='orange', style='filled'];
245	Y163	->	115	HP10	;	Y163->HP10;		71	61.5	yellow	orange		'Y163' [ color='yellow', style='filled'];	'Y163' [ color='orange', style='filled'];
35	Blk45	->	195	R13	;	Blk45->R13;		59	62	orange	orange		'Blk45' [ color='orange', style='filled'];	'Blk45' [ color='orange', style='filled'];
122	HP22	->	129	LB13	;	HP22->LB13;		51	62	orangered	orange		'HP22' [ color='orangered', style='filled'];	'HP22' [ color='orange', style='filled'];
8	Aq31	->	77	DG1	;	Aq31->DG1;		89	63	green	orange		'Aq31' [ color='green', style='filled'];	'Aq31' [ color='orange', style='filled'];
164	Lime7	->	217	Wh10	;	Lime7->Wh10;		80.5	63	yellow	orange		'Lime7' [ color='yellow', style='filled'];	'Lime7' [ color='orange', style='filled'];
88	DG37	->	128	HP6	;	DG37->HP6;		65.5	63	orange	orange		'DG37' [ color='orange', style='filled'];	'DG37' [ color='orange', style='filled'];
63	DB17	->	4	Aq13	;	DB17->Aq13;		64	63.5	orange	orange		'DB17' [ color='orange', style='filled'];	'DB17' [ color='orange', style='filled'];
188	Or60	->	53	Brn9	;	Or60->Brn9;		83	64	yellow	orange		'Or60' [ color='yellow', style='filled'];	'Or60' [ color='orange', style='filled'];
72	DB3	->	145	LG281	;	DB3->LG281;		72.5	64.5	yellow	orange		'DB3' [ color='yellow', style='filled'];	'DB3' [ color='orange', style='filled'];
187	Or58	->	53	Brn9	;	Or58->Brn9;		94	66	green	orange		'Or58' [ color='green', style='filled'];	'Or58' [ color='orange', style='filled'];
51	Brn8	->	89	DG4	;	Brn8->DG4;		53	66	orangered	orange		'Brn8' [ color='orangered', style='filled'];	'Brn8' [ color='orange', style='filled'];
87	DG35	->	174	LP4	;	DG35->LP4;		74	68.5	yellow	orange		'DG35' [ color='yellow', style='filled'];	'DG35' [ color='orange', style='filled'];
185	Or56	->	72	DB3	;	Or56->DB3;		61.5	68.5	orange	orange		'Or56' [ color='orange', style='filled'];	'Or56' [ color='orange', style='filled'];
79	DG122	->	28	Blk32	;	DG122->Blk32;		92	69	green	orange		'DG122' [ color='green', style='filled'];	'DG122' [ color='orange', style='filled'];
45	Brn20	->	217	Wh10	;	Brn20->Wh10;		57	70	orange	orange		'Brn20' [ color='orange', style='filled'];	'Brn20' [ color='orange', style='filled'];
108	Gry36	->	98	Gry12	;	Gry36->Gry12;		51	70	orangered	orange		'Gry36' [ color='orangered', style='filled'];	'Gry36' [ color='orange', style='filled'];
53	Brn9	->	89	DG4	;	Brn9->DG4;		32.5	71	orangered	orange		'Brn9' [ color='orangered', style='filled'];	'Brn9' [ color='orange', style='filled'];
146	Lime113	->	185	Or56	;	Lime113->Or56;		74	71.5	yellow	orange		'Lime113' [ color='yellow', style='filled'];	'Lime113' [ color='orange', style='filled'];
23	Blk17	->	12	Aq4	;	Blk17->Aq4;		93	72	green	yellow		'Blk17' [ color='green', style='filled'];	'Blk17' [ color='yellow', style='filled'];
25	Blk24	->	130	LB12	;	Blk24->LB12;		91	72	green	yellow		'Blk24' [ color='green', style='filled'];	'Blk24' [ color='yellow', style='filled'];
54	DB1	->	145	LG281	;	DB1->LG281;		70	72	yellow	yellow		'DB1' [ color='yellow', style='filled'];	'DB1' [ color='yellow', style='filled'];
4	Aq13	->	175	LP5	;	Aq13->LP5;		94.5	73	green	yellow		'Aq13' [ color='green', style='filled'];	'Aq13' [ color='yellow', style='filled'];
207	R39	->	246	Y2	;	R39->Y2;		59.75	73	orange	yellow		'R39' [ color='orange', style='filled'];	'R39' [ color='yellow', style='filled'];
9	Aq32	->	77	DG1	;	Aq32->DG1;		75	74	yellow	yellow		'Aq32' [ color='yellow', style='filled'];	'Aq32' [ color='yellow', style='filled'];
91	DG47	->	198	R17	;	DG47->R17;		81	75	yellow	yellow		'DG47' [ color='yellow', style='filled'];	'DG47' [ color='yellow', style='filled'];
7	Aq30	->	77	DG1	;	Aq30->DG1;		95	75.5	green	yellow		'Aq30' [ color='green', style='filled'];	'Aq30' [ color='yellow', style='filled'];
101	Gry21	->	239	Wh5	;	Gry21->Wh5;		41.5	75.5	orangered	yellow		'Gry21' [ color='orangered', style='filled'];	'Gry21' [ color='yellow', style='filled'];
106	Gry34	->	98	Gry12	;	Gry34->Gry12;		39	75.5	orangered	yellow		'Gry34' [ color='orangered', style='filled'];	'Gry34' [ color='yellow', style='filled'];
104	Gry30	->	50	Brn7	;	Gry30->Brn7;		74	76	yellow	yellow		'Gry30' [ color='yellow', style='filled'];	'Gry30' [ color='yellow', style='filled'];
198	R17	->	246	Y2	;	R17->Y2;		52	76	orangered	yellow		'R17' [ color='orangered', style='filled'];	'R17' [ color='yellow', style='filled'];
102	Gry27	->	98	Gry12	;	Gry27->Gry12;		85	76.5	green	yellow		'Gry27' [ color='green', style='filled'];	'Gry27' [ color='yellow', style='filled'];
113	Gry49	->	98	Gry12	;	Gry49->Gry12;		62	77	orange	yellow		'Gry49' [ color='orange', style='filled'];	'Gry49' [ color='yellow', style='filled'];
213	R64	->	246	Y2	;	R64->Y2;		73	77.5	yellow	yellow		'R64' [ color='yellow', style='filled'];	'R64' [ color='yellow', style='filled'];
41	Brn12	->	164	Lime7	;	Brn12->Lime7;		56.5	77.5	orange	yellow		'Brn12' [ color='orange', style='filled'];	'Brn12' [ color='yellow', style='filled'];
212	R61	->	246	Y2	;	R61->Y2;		56	78	orange	yellow		'R61' [ color='orange', style='filled'];	'R61' [ color='yellow', style='filled'];
71	DB31	->	145	LG281	;	DB31->LG281;		88.5	78.5	green	yellow		'DB31' [ color='green', style='filled'];	'DB31' [ color='yellow', style='filled'];
186	Or57	->	72	DB3	;	Or57->DB3;		64.5	78.5	orange	yellow		'Or57' [ color='orange', style='filled'];	'Or57' [ color='yellow', style='filled'];
169	LP17	->	144	LG181	;	LP17->LG181;		78	79	yellow	yellow		'LP17' [ color='yellow', style='filled'];	'LP17' [ color='yellow', style='filled'];
12	Aq4	->	175	LP5	;	Aq4->LP5;		46	79	orangered	yellow		'Aq4' [ color='orangered', style='filled'];	'Aq4' [ color='yellow', style='filled'];
47	Brn28	->	50	Brn7	;	Brn28->Brn7;		73.5	81	yellow	yellow		'Brn28' [ color='yellow', style='filled'];	'Brn28' [ color='yellow', style='filled'];
1	Aq1	->	175	LP5	;	Aq1->LP5;		68	82.5	orange	yellow		'Aq1' [ color='orange', style='filled'];	'Aq1' [ color='yellow', style='filled'];
90	DG46	->	198	R17	;	DG46->R17;		96.5	83	green	yellow		'DG46' [ color='green', style='filled'];	'DG46' [ color='yellow', style='filled'];
114	Gry55	->	180	Or236	;	Gry55->Or236;		63	83	orange	yellow		'Gry55' [ color='orange', style='filled'];	'Gry55' [ color='yellow', style='filled'];
152	Lime19	->	217	Wh10	;	Lime19->Wh10;		74	83.5	yellow	yellow		'Lime19' [ color='yellow', style='filled'];	'Lime19' [ color='yellow', style='filled'];
78	DG107	->	27	Blk30	;	DG107->Blk30;		98	84	green	yellow		'DG107' [ color='green', style='filled'];	'DG107' [ color='yellow', style='filled'];
59	DB13	->	4	Aq13	;	DB13->Aq13;		74	84.5	yellow	yellow		'DB13' [ color='yellow', style='filled'];	'DB13' [ color='yellow', style='filled'];
168	LP16	->	144	LG181	;	LP16->LG181;		67.5	84.5	orange	yellow		'LP16' [ color='orange', style='filled'];	'LP16' [ color='yellow', style='filled'];
103	Gry28	->	98	Gry12	;	Gry28->Gry12;		58	84.5	orange	yellow		'Gry28' [ color='orange', style='filled'];	'Gry28' [ color='yellow', style='filled'];
15	Aq51	->	77	DG1	;	Aq51->DG1;		88	85	green	green		'Aq51' [ color='green', style='filled'];	'Aq51' [ color='green', style='filled'];
56	DB109	->	244	Y16	;	DB109->Y16;		89	86	green	green		'DB109' [ color='green', style='filled'];	'DB109' [ color='green', style='filled'];
107	Gry35	->	98	Gry12	;	Gry35->Gry12;		76	86.5	yellow	green		'Gry35' [ color='yellow', style='filled'];	'Gry35' [ color='green', style='filled'];
170	LP19	->	144	LG181	;	LP19->LG181;		61.5	86.5	orange	green		'LP19' [ color='orange', style='filled'];	'LP19' [ color='green', style='filled'];
97	Gry112	->	98	Gry12	;	Gry112->Gry12;		72	87	yellow	green		'Gry112' [ color='yellow', style='filled'];	'Gry112' [ color='green', style='filled'];
172	LP23	->	144	LG181	;	LP23->LG181;		71.5	87.5	yellow	green		'LP23' [ color='yellow', style='filled'];	'LP23' [ color='green', style='filled'];
109	Gry37	->	98	Gry12	;	Gry37->Gry12;		65.5	87.5	orange	green		'Gry37' [ color='orange', style='filled'];	'Gry37' [ color='green', style='filled'];
74	DB48	->	4	Aq13	;	DB48->Aq13;		72	88	yellow	green		'DB48' [ color='yellow', style='filled'];	'DB48' [ color='green', style='filled'];
43	Brn17	->	89	DG4	;	Brn17->DG4;		53	88.5	orangered	green		'Brn17' [ color='orangered', style='filled'];	'Brn17' [ color='green', style='filled'];
30	Blk37	->	12	Aq4	;	Blk37->Aq4;		83	89	yellow	green		'Blk37' [ color='yellow', style='filled'];	'Blk37' [ color='green', style='filled'];
66	DB24	->	4	Aq13	;	DB24->Aq13;		70	89	yellow	green		'DB24' [ color='yellow', style='filled'];	'DB24' [ color='green', style='filled'];
22	Blk16	->	130	LB12	;	Blk16->LB12;		70	89	yellow	green		'Blk16' [ color='yellow', style='filled'];	'Blk16' [ color='green', style='filled'];
32	Blk40	->	12	Aq4	;	Blk40->Aq4;		48	91	orangered	green		'Blk40' [ color='orangered', style='filled'];	'Blk40' [ color='green', style='filled'];
171	LP20	->	164	Lime7	;	LP20->Lime7;		56	92	orange	green		'LP20' [ color='orange', style='filled'];	'LP20' [ color='green', style='filled'];
65	DB21	->	4	Aq13	;	DB21->Aq13;		64.5	93.5	orange	green		'DB21' [ color='orange', style='filled'];	'DB21' [ color='green', style='filled'];
205	R36	->	145	LG281	;	R36->LG281;		70.5	94.5	yellow	green		'R36' [ color='yellow', style='filled'];	'R36' [ color='green', style='filled'];
6	Aq26	->	77	DG1	;	Aq26->DG1;		88	95	green	green		'Aq26' [ color='green', style='filled'];	'Aq26' [ color='green', style='filled'];
162	Lime38	->	251	Y875	;	Lime38->Y875;		63	96	orange	green		'Lime38' [ color='orange', style='filled'];	'Lime38' [ color='green', style='filled'];
48	Brn29	->	50	Brn7	;	Brn29->Brn7;		88	96.5	green	green		'Brn29' [ color='green', style='filled'];	'Brn29' [ color='green', style='filled'];
208	R42	->	92	DG5	;	R42->DG5;		54	97	orange	green		'R42' [ color='orange', style='filled'];	'R42' [ color='green', style='filled'];
158	Lime29	->	77	DG1	;	Lime29->DG1;		74	98	yellow	green		'Lime29' [ color='yellow', style='filled'];	'Lime29' [ color='green', style='filled'];
61	DB15	->	4	Aq13	;	DB15->Aq13;		93.5	99	green	green		'DB15' [ color='green', style='filled'];	'DB15' [ color='green', style='filled'];
10	Aq33	->	77	DG1	;	Aq33->DG1;		92.5	99	green	green		'Aq33' [ color='green', style='filled'];	'Aq33' [ color='green', style='filled'];
147	Lime132	->	36	Blk4RU	;	Lime132->Blk4RU;		99.5	100	green	green		'Lime132' [ color='green', style='filled'];	'Lime132' [ color='green', style='filled'];
57	DB116	->	10	Aq33	;	DB116->Aq33;		98	72	green	yellow		'DB116' [ color='green', style='filled'];	'DB116' [ color='yellow', style='filled'];
40	Brn119	->	87	DG35	;	Brn119->DG35;		98	91.5	green	green		'Brn119' [ color='green', style='filled'];	'Brn119' [ color='green', style='filled'];
150	Lime158	->	85	DG32	;	Lime158->DG32;		97	100	green	green		'Lime158' [ color='green', style='filled'];	'Lime158' [ color='green', style='filled'];
46	Brn26	->	248	Y266	;	Brn26->Y266;		96	85	green	green		'Brn26' [ color='green', style='filled'];	'Brn26' [ color='green', style='filled'];
136	LB218	->	251	Y875	;	LB218->Y875;		96	98	green	green		'LB218' [ color='green', style='filled'];	'LB218' [ color='green', style='filled'];
20	Blk149	->	84	DG31	;	Blk149->DG31;		95	94.5	green	green		'Blk149' [ color='green', style='filled'];	'Blk149' [ color='green', style='filled'];
255	R66Y	->	201	R28	;	R66Y->R28;		95	96	green	green		'R66Y' [ color='green', style='filled'];	'R66Y' [ color='green', style='filled'];
190	Or75Blk	->	227	Wh21	;	Or75Blk->Wh21;		94.5	88	green	green		'Or75Blk' [ color='green', style='filled'];	'Or75Blk' [ color='green', style='filled'];
173	LP32	->	51	Brn8	;	LP32->Brn8;		93	92	green	green		'LP32' [ color='green', style='filled'];	'LP32' [ color='green', style='filled'];
149	Lime148	->	182	Or35	;	Lime148->Or35;		93	90.5	green	green		'Lime148' [ color='green', style='filled'];	'Lime148' [ color='green', style='filled'];
148	Lime146	->	182	Or35	;	Lime146->Or35;		93	98	green	green		'Lime146' [ color='green', style='filled'];	'Lime146' [ color='green', style='filled'];
181	Or28	->	53	Brn9	;	Or28->Brn9;		92	74	green	yellow		'Or28' [ color='green', style='filled'];	'Or28' [ color='yellow', style='filled'];
257	Wh289	->	88	DG37	;	Wh289->DG37;		92	93	green	green		'Wh289' [ color='green', style='filled'];	'Wh289' [ color='green', style='filled'];
261	Y40	->	43	brn17	;	Y40->brn17;		91	78	green	yellow		'Y40' [ color='green', style='filled'];	'Y40' [ color='yellow', style='filled'];
52	Brn94	->	176	LP61	;	Brn94->LP61;		91	92	green	green		'Brn94' [ color='green', style='filled'];	'Brn94' [ color='green', style='filled'];
167	LP138	->	202	R29	;	LP138->R29;		90	58.5	green	orange		'LP138' [ color='green', style='filled'];	'LP138' [ color='orange', style='filled'];
249	Y46	->	8	Aq31	;	Y46->Aq31;		89	82	green	yellow		'Y46' [ color='green', style='filled'];	'Y46' [ color='yellow', style='filled'];
240	Wh73Wh74	->	210	R46	;	Wh73Wh74->R46;		88	52.5	green	orangered		'Wh73Wh74' [ color='green', style='filled'];	'Wh73Wh74' [ color='orangered', style='filled'];
58	DB118	->	10	Aq33	;	DB118->Aq33;		85	35	green	orangered		'DB118' [ color='green', style='filled'];	'DB118' [ color='orangered', style='filled'];
241	Wh75	->	210	R46	;	Wh75->R46;		84.5	37.5	yellow	orangered		'Wh75' [ color='yellow', style='filled'];	'Wh75' [ color='orangered', style='filled'];
76	DB87	->	236	Wh33R	;	DB87->Wh33R;		84.5	65	yellow	orange		'DB87' [ color='yellow', style='filled'];	'DB87' [ color='orange', style='filled'];
117	HP106	->	168	lp16	;	HP106->lp16;		84	80.5	yellow	yellow		'HP106' [ color='yellow', style='filled'];	'HP106' [ color='yellow', style='filled'];
178	Or101	->	172	LP23	;	Or101->LP23;		84	94.5	yellow	green		'Or101' [ color='yellow', style='filled'];	'Or101' [ color='green', style='filled'];
49	Brn33	->	248	Y266	;	Brn33->Y266;		81	79	yellow	yellow		'Brn33' [ color='yellow', style='filled'];	'Brn33' [ color='yellow', style='filled'];
232	Wh276	->	54	DB1	;	Wh276->DB1;		80	83.5	yellow	yellow		'Wh276' [ color='yellow', style='filled'];	'Wh276' [ color='yellow', style='filled'];
116	HP101	->	216	Wh28	;	HP101->Wh28;		78	90.5	yellow	green		'HP101' [ color='yellow', style='filled'];	'HP101' [ color='green', style='filled'];
256	Wh244	->	23	Blk17	;	Wh244->Blk17;		77	36	yellow	orangered		'Wh244' [ color='yellow', style='filled'];	'Wh244' [ color='orangered', style='filled'];
235	Wh331	->	207	R39	;	Wh331->R39;		73	44	yellow	orangered		'Wh331' [ color='yellow', style='filled'];	'Wh331' [ color='orangered', style='filled'];
253	DB44	->	245	Y163	;	DB44->Y163;		73	58	yellow	orange		'DB44' [ color='yellow', style='filled'];	'DB44' [ color='orange', style='filled'];
219	Wh111	->	207	R39	;	Wh111->R39;		69	90	orange	green		'Wh111' [ color='orange', style='filled'];	'Wh111' [ color='green', style='filled'];
193	R104R	->	228	Wh22	;	R104R->Wh22;		69	74	orange	yellow		'R104R' [ color='orange', style='filled'];	'R104R' [ color='yellow', style='filled'];
118	HP148RU	->	60	DB14	;	HP148RU->DB14;		68	76	orange	yellow		'HP148RU' [ color='orange', style='filled'];	'HP148RU' [ color='yellow', style='filled'];
197	R171Gry	->	260	Wh47	;	R171Gry->Wh47;		68	74.5	orange	yellow		'R171Gry' [ color='orange', style='filled'];	'R171Gry' [ color='yellow', style='filled'];
259	Wh366	->	156	Lime24	;	Wh366->Lime24;		66	65.5	orange	orange		'Wh366' [ color='orange', style='filled'];	'Wh366' [ color='orange', style='filled'];
81	DG152	->	82	DG23	;	DG152->DG23;		65	77	orange	yellow		'DG152' [ color='orange', style='filled'];	'DG152' [ color='yellow', style='filled'];
254	R172	->	260	Wh47	;	R172->Wh47;		59	85	orange	green		'R172' [ color='orange', style='filled'];	'R172' [ color='green', style='filled'];
99	Gry125	->	43	Brn17	;	Gry125->Brn17;		56.5	68.5	orange	orange		'Gry125' [ color='orange', style='filled'];	'Gry125' [ color='orange', style='filled'];
163	Lime63DB	->	107	Gry35	;	Lime63DB->Gry35;		55.5	45	orange	orangered		'Lime63DB' [ color='orange', style='filled'];	'Lime63DB' [ color='orangered', style='filled'];
143	LB81	->	199	R19	;	LB81->R19;		53	55	orangered	orange		'LB81' [ color='orangered', style='filled'];	'LB81' [ color='orange', style='filled'];
127	HP39	->	22	Blk16	;	HP39->Blk16;		51	62	orangered	orange		'HP39' [ color='orangered', style='filled'];	'HP39' [ color='orange', style='filled'];
258	Wh293	->	184	Or51	;	Wh293->Or51;		36	92.5	orangered	green		'Wh293' [ color='orangered', style='filled'];	'Wh293' [ color='green', style='filled'];

## Sheet: Figure 3 data
tutor ID	tutor	pupil ID	pupil	tutor syll div	Bigram div tutor	Bigram motif div tutor	tutor div	pupil syll div	Bigram div pupil	Bigram motif div pupil	pupil div	Similarity
3	Aq12	166	Lime74	1.67196	2.78639	3.68027	2.58415	2.33108	3.51983	3.69865	2.36655	39
3	Aq12	156	Lime24	1.67196	2.78639	3.68027	2.58415	2.74723	3.63473	3.36286	2.93392	42
3	Aq12	161	Lime31	1.67196	2.78639	3.68027	2.58415	2.19037	2.91263	2.44398	2.89603	46
3	Aq12	155	Lime23	1.67196	2.78639	3.68027	2.58415	2.97006	5.10126	4.93812	2.68073	48
3	Aq12	153	Lime21	1.67196	2.78639	3.68027	2.58415	2.53051	3.73637	3.66552	2.555	52
3	Aq12	165	Lime72	1.67196	2.78639	3.68027	2.58415	2.41708	3.26573	2.92012	3.16508	66
4	Aq13	66	DB24	2.63725	3.59033	3.32276	3.12012	2.65124	5.16819	5.20811	2.96267	70
4	Aq13	61	DB15	2.63725	3.59033	3.32276	3.12012	2.81082	3.98202	3.68369	3.22615	93.5
5	Aq2	140	LB35	2.85955	4.09959	3.83809	2.58714	2.81047	3.71648	3.43482	3.171	36.5
5	Aq2	139	LB34	2.85955	4.09959	3.83809	2.58714	2.84081	3.47249	3.21854	2.83475	57
5	Aq2	135	LB21	2.85955	4.09959	3.83809	2.58714	2.79792	3.41309	3.19019	3.11834	58
10	Aq33	58	DB118	2.55782	3.12398	3.03841	3.26963	2.78976	4.14555	3.77571	3.05368	85
10	Aq33	57	DB116	2.55782	3.12398	3.03841	3.26963	2.80153	3.78909	3.38912	3.2668	98
12	Aq4	32	Blk40	1.77216	2.41494	2.05405	3.1637	0.676187	0.993574	3.90776	2.66645	48
12	Aq4	30	Blk37	1.77216	2.41494	2.05405	3.1637	2.54533	3.32347	2.9213	3.08098	83
12	Aq4	23	Blk17	1.77216	2.41494	2.05405	3.1637	2.98339	4.41453	4.15987	3.11355	93
18	Blk11	194	R126	2.56174	3.55643	3.25432	3.16278	2.54376	3.31973	3.34791	3.17261	93
22	Blk16	127	HP39	2.65297	3.42121	3.1557	3.22804	2.66385	3.23419	3.16048	3.19866	51
27	Blk30	78	DG107	2.26759	3.67061	3.5751	3.23588	2.55345	3.50692	3.24009	3.25935	98
28	Blk32	79	DG122	2.37498	3.42573	3.66687	3.16035	2.48044	3.12635	2.97228	3.29748	92
36	Blk4RU	147	Lime132	2.63887	3.15828	2.83005	3.13159	2.64454	3.64973	3.25951	3.14932	99.5
41	Brn12	216	Wh28	2.30286	3.06249	2.85916	3.09558	2.71707	3.35871	3.17801	3.06237	51
43	Brn17	99	Gry125	2.50848	3.24655	2.98602	2.93242	2.36008	3.71573	3.43643	2.82742	56.5
43	Brn17	261	Y40	2.50848	3.24655	2.98602	2.93242	2.18035	2.89395	2.83893	3.08503	91
50	Brn7	104	Gry30	2.79395	3.75403	3.36464	3.24342	2.87786	3.28225	3.2017	3.00269	74
50	Brn7	48	Brn29	2.79395	3.75403	3.36464	3.24342	2.76847	3.61405	3.45524	3.17268	88
51	Brn8	173	LP32	2.93724	3.81435	3.62799	3.06825	2.90856	3.34647	3.05638	3.12294	93
53	Brn9	188	Or60	2.7498	3.71392	3.26156	2.78495	2.31368	2.79855	2.47302	3.01346	83
53	Brn9	181	Or28	2.7498	3.71392	3.26156	2.78495	2.71899	3.18911	3.02418	2.88001	92
53	Brn9	187	Or58	2.7498	3.71392	3.26156	2.78495	2.41395	3.41973	3.1305	2.88954	94
54	DB1	232	wh276	2.6094	3.49258	2.92276	2.85583	2.67489	3.59519	3.23302	3.18017	80
68	DB26	176	LP61	2.75247	3.8366	3.42464	3.05964	2.31081	3.71627	3.67786	3.0364	76.5
72	DB3	186	Or57	1.8981	2.3954	1.95334	3.10702	2.48345	3.05688	2.57023	3.02709	64.5
72	DB3	183	Or375	1.8981	2.3954	1.95334	3.10702	2.07977	2.87179	2.56107	3.18418	82
77	DG1	6	Aq26	2.52079	3.36711	2.90097	3.26395	2.81835	3.18902	2.67165	3.27975	88
77	DG1	10	Aq33	2.52079	3.36711	2.90097	3.26395	2.55782	3.12398	3.03841	3.26963	92.5
77	DG1	7	Aq30	2.52079	3.36711	2.90097	3.26395	2.32979	3.23881	3.12823	3.2688	95
77	DG1	159	Lime30	2.52079	3.36711	2.90097	3.26395	2.77287	3.70347	3.44937	3.22013	97
82	DG23	81	DG152	2.56097	3.50669	2.99198	2.86731	2.95745	4.21606	3.94661	3.144	65
89	DG4	53	Brn9	2.95942	3.73852	3.40896	2.81847	2.7498	3.71392	3.26156	2.78495	32.5
89	DG4	42	Brn16	2.95942	3.73852	3.40896	2.81847	2.72217	3.13411	2.97119	3.16842	35.5
89	DG4	43	Brn17	2.95942	3.73852	3.40896	2.81847	2.50848	3.24655	2.98602	2.93242	53
89	DG4	51	Brn8	2.95942	3.73852	3.40896	2.81847	2.93724	3.81435	3.62799	3.06825	53
98	Gry12	106	Gry34	2.75619	3.47604	3.24923	3.18153	2.16134	3.18915	2.90949	3.04976	39
98	Gry12	108	Gry36	2.75619	3.47604	3.24923	3.18153	2.68188	3.48327	3.38019	2.76262	51
98	Gry12	103	Gry28	2.75619	3.47604	3.24923	3.18153	2.67724	3.84194	3.50567	3.09875	58
98	Gry12	113	Gry49	2.75619	3.47604	3.24923	3.18153	2.86742	3.67666	3.28462	3.03249	62
98	Gry12	109	Gry37	2.75619	3.47604	3.24923	3.18153	2.68932	3.5055	3.20659	3.19327	65.5
98	Gry12	107	Gry35	2.75619	3.47604	3.24923	3.18153	2.80241	3.54015	3.16999	3.22126	76
115	HP10	203	R30	2.80223	4.08694	3.74577	2.8398	2.91761	3.5762	3.18994	3.11441	31.5
115	HP10	202	R29	2.80223	4.08694	3.74577	2.8398	2.34205	2.84553	2.52723	3.17495	37
115	HP10	247	Y258	2.80223	4.08694	3.74577	2.8398	2.06846	3.24785	2.77927	2.93392	47
115	HP10	245	Y163	2.80223	4.08694	3.74577	2.8398	2.72964	4.12182	3.7149	2.84884	71
129	LB13	122	HP22	2.77817	3.57071	3.2684	3.23239	2.90705	3.20954	3.02958	3.16302	51
129	LB13	121	HP20	2.77817	3.57071	3.2684	3.23239	2.87384	3.4836	3.24872	3.18843	60
130	LB12	22	Blk16	2.92309	3.75314	3.4364	3.28196	2.65297	3.42121	3.1557	3.22804	70
130	LB12	25	Blk24	2.92309	3.75314	3.4364	3.28196	2.83239	3.57259	3.3585	2.93026	91
144	LG181	168	LP16	2.88538	4.18234	3.93093	3.24429	2.91115	4.07761	3.70474	3.30507	67.5
144	LG181	169	LP17	2.88538	4.18234	3.93093	3.24429	2.86617	3.99472	3.59298	3.2753	78
145	LG281	64	DB2	2.73251	3.46818	3.19169	3.20317	2.49528	3.0988	2.77629	3.06844	63.5
145	LG281	54	DB1	2.73251	3.46818	3.19169	3.20317	2.6094	3.49258	2.92276	2.85583	70
145	LG281	72	DB3	2.73251	3.46818	3.19169	3.20317	1.8981	2.3954	1.95334	3.10702	72.5
145	LG281	70	DB30	2.73251	3.46818	3.19169	3.20317	2.62739	3.47293	3.03984	3.16083	84.5
156	Lime24	259	Wh366	2.74723	3.63473	3.36286	2.93392	2.7112	3.69678	3.49284	2.89152	66
164	Lime7	41	Brn12	2.77664	3.74913	3.60854	3.19255	2.30286	3.06249	2.85916	3.09558	56.5
175	LP5	5	Aq2	2.63248	3.54385	3.174	3.11581	2.85955	4.09959	3.83809	2.58714	20
175	LP5	3	Aq12	2.63248	3.54385	3.174	3.11581	1.67196	2.78639	3.68027	2.58415	21.5
175	LP5	12	Aq4	2.63248	3.54385	3.174	3.11581	1.77216	2.41494	2.05405	3.1637	46
175	LP5	4	Aq13	2.63248	3.54385	3.174	3.11581	2.63725	3.59033	3.32276	3.12012	94.5
176	LP61	52	Brn94	2.31081	3.71627	3.67786	3.0364	2.63503	3.69566	3.44374	3.09686	91
198	R17	90	DG46	2.76477	3.936	3.51301	3.15919	2.76898	3.28676	2.72903	3.14606	96.5
210	R46	241	Wh75	2.79947	4.14993	3.92752	2.78171	2.28857	3.62077	3.5412	3.20361	84.5
217	Wh10	105	Gry31	2.83539	3.79685	3.51333	3.0918	2.72175	3.62665	3.36282	2.9722	38
217	Wh10	151	Lime18	2.83539	3.79685	3.51333	3.0918	2.87418	3.54433	3.33427	3.12075	53
217	Wh10	160	Lime3	2.83539	3.79685	3.51333	3.0918	2.77278	3.13918	2.90039	2.82077	54.5
217	Wh10	45	Brn20	2.83539	3.79685	3.51333	3.0918	2.79172	3.57184	3.38045	3.26518	57
217	Wh10	164	Lime7	2.83539	3.79685	3.51333	3.0918	2.77664	3.74913	3.60854	3.19255	80.5
246	Y2	198	R17	2.77743	3.36877	3.21642	3.11939	2.76477	3.936	3.51301	3.15919	52
246	Y2	212	R61	2.77743	3.36877	3.21642	3.11939	2.28436	3.21234	3.14003	3.24961	56
246	Y2	207	R39	2.77743	3.36877	3.21642	3.11939	2.42597	3.39983	2.88363	3.22484	59.75
246	Y2	213	R64	2.77743	3.36877	3.21642	3.11939	2.73974	3.54836	3.27991	3.29385	73

## Sheet: Figure 4 data
Tutor ID	Tutor	Pupil ID	Pupil	%Similarity	tutor song diversity	Pupil song diversity	%influence
3	Aq12	156	Lime24	42	2.58415	2.93392	8
3	Aq12	161	Lime31	46	2.58415	2.89603	15.5
5	Aq2	140	LB35	36.5	2.58714	3.171	16
3	Aq12	155	Lime23	48	2.58415	2.68073	18
5	Aq2	135	LB21	58	2.58714	3.11834	25
145	LG281	73	DB35	36	3.20317	3.05761	25
3	Aq12	153	Lime21	52	2.58415	2.555	25.5
115	HP10	203	R30	31.5	2.8398	3.11441	25.5
3	Aq12	165	Lime72	66	2.58415	3.16508	31
3	Aq12	154	Lime22	47	2.58415	2.85912	32.5
115	HP10	202	R29	37	2.8398	3.17495	33
251	Y875	62	DB16	60	3.19045	3.24274	34
115	HP10	247	Y258	47	2.8398	2.93392	34
218	Wh1	33	Blk42	42	3.14253	3.18156	34.5
175	LP5	5	Aq2	20	3.11581	2.58714	34.5
41	Brn12	216	Wh28	51	3.09558	3.06237	35
251	Y875	157	Lime28	59	3.19045	2.84754	37
115	HP10	201	R28	50.5	2.8398	2.93146	41
3	Aq12	166	Lime74	39	2.58415	2.36655	41
251	Y875	69	DB27	37	3.19045	2.89067	41
218	Wh1	21	Blk15	44.5	3.14253	3.0938	43
129	LB13	123	HP23	45	3.23239	3.11751	43.5
246	Y2	199	R19	40.5	3.11939	3.20205	44.5
251	Y875	60	DB14	56	3.19045	3.09335	45.5
251	Y875	75	DB7	51.5	3.19045	2.91623	47
129	LB13	121	HP20	60	3.23239	3.18843	49
217	Wh10	160	Lime3	54.5	3.0918	2.82077	49.5
251	Y875	68	DB26	50	3.19045	3.05964	50.5
77	DG1	159	Lime30	97	3.26395	3.22013	51
5	Aq2	139	LB34	57	2.58714	2.83475	52
218	Wh1	34	Blk44	62.5	3.14253	2.95984	52.5
145	LG281	70	DB30	84.5	3.20317	3.16083	53
244	Y16	243	Wh84	75	3.16913	3.13148	54
218	Wh1	24	Blk23	71	3.14253	3.13569	54
217	Wh10	105	Gry31	38	3.0918	2.9722	54
89	DG4	42	Brn16	35.5	2.81847	3.16842	54.5
174	LP4	82	DG23	68	3.03017	2.86731	55
251	Y875	67	DB25	52.5	3.19045	3.09121	55
218	Wh1	37	Blk8	45	3.14253	3.22027	55
128	HP6	83	DG26	86	3.27173	3.18961	56
217	Wh10	151	Lime18	53	3.0918	3.12075	57
72	DB3	183	Or375	82	3.10702	3.18418	57.5
18	Blk11	194	R126	93	3.16278	3.17261	58
54	DB1	14	Aq46	78.5	2.85583	3.05209	58
145	LG281	64	DB2	63.5	3.20317	3.06844	58
68	DB26	176	LP61	76.5	3.05964	3.0364	58.5
175	LP5	3	Aq12	21.5	3.11581	2.58415	58.5
115	HP10	245	Y163	71	2.8398	2.84884	61.5
195	R13	35	Blk45	59	3.20888	3.25504	62
129	LB13	122	HP22	51	3.23239	3.16302	62
77	DG1	8	Aq31	89	3.26395	3.14421	63
217	Wh10	164	Lime7	80.5	3.0918	3.19255	63
128	HP6	88	DG37	65.5	3.27173	3.28444	63
4	Aq13	63	DB17	64	3.12012	3.22672	63.5
53	Brn9	188	Or60	83	2.78495	3.01346	64
145	LG281	72	DB3	72.5	3.20317	3.10702	64.5
53	Brn9	187	Or58	94	2.78495	2.88954	66
89	DG4	51	Brn8	53	2.81847	3.06825	66
174	LP4	87	DG35	74	3.03017	3.20601	68.5
72	DB3	185	Or56	61.5	3.10702	3.10397	68.5
28	Blk32	79	DG122	92	3.16035	3.29748	69
217	Wh10	45	Brn20	57	3.0918	3.26518	70
98	Gry12	108	Gry36	51	3.18153	2.76262	70
89	DG4	53	Brn9	32.5	2.81847	2.78495	71
185	Or56	146	Lime113	74	3.10397	3.15483	71.5
12	Aq4	23	Blk17	93	3.1637	3.11355	72
130	LB12	25	Blk24	91	3.28196	2.93026	72
145	LG281	54	DB1	70	3.20317	2.85583	72
175	LP5	4	Aq13	94.5	3.11581	3.12012	73
246	Y2	207	R39	59.75	3.11939	3.22484	73
77	DG1	9	Aq32	75	3.26395	3.14421	74
198	R17	91	DG47	81	3.15919	3.16573	75
77	DG1	7	Aq30	95	3.26395	3.2688	75.5
239	Wh5	101	Gry21	41.5	3.24872	3.14491	75.5
98	Gry12	106	Gry34	39	3.18153	3.04976	75.5
50	Brn7	104	Gry30	74	3.24342	3.00269	76
246	Y2	198	R17	52	3.11939	3.15919	76
98	Gry12	102	Gry27	85	3.18153	3.09888	76.5
98	Gry12	113	Gry49	62	3.18153	3.03249	77
246	Y2	213	R64	73	3.11939	3.29385	77.5
164	Lime7	41	Brn12	56.5	3.19255	3.09558	77.5
246	Y2	212	R61	56	3.11939	3.24961	78
145	LG281	71	DB31	88.5	3.20317	3.17667	78.5
72	DB3	186	Or57	64.5	3.10702	3.02709	78.5
144	LG181	169	LP17	78	3.24429	3.2753	79
175	LP5	12	Aq4	46	3.11581	3.1637	79
50	Brn7	47	Brn28	73.5	3.24342	3.0914	81
175	LP5	1	Aq1	68	3.11581	3.13841	82.5
198	R17	90	DG46	96.5	3.15919	3.14606	83
180	Or236	114	Gry55	63	3.26333	3.07505	83
217	Wh10	152	Lime19	74	3.0918	3.19326	83.5
27	Blk30	78	DG107	98	3.23588	3.25935	84
4	Aq13	59	DB13	74	3.12012	2.96603	84.5
144	LG181	168	LP16	67.5	3.24429	3.30507	84.5
98	Gry12	103	Gry28	58	3.18153	3.09875	84.5
77	DG1	15	Aq51	88	3.26395	3.24972	85
244	Y16	56	DB109	89	3.16913	3.1816	86
98	Gry12	107	Gry35	76	3.18153	3.22126	86.5
144	LG181	170	LP19	61.5	3.24429	3.27048	86.5
98	Gry12	97	Gry112	72	3.18153	3.24879	87
144	LG181	172	LP23	71.5	3.24429	3.25537	87.5
98	Gry12	109	Gry37	65.5	3.18153	3.19327	87.5
4	Aq13	74	DB48	72	3.12012	3.11769	88
89	DG4	43	Brn17	53	2.81847	2.93242	88.5
12	Aq4	30	Blk37	83	3.1637	3.08098	89
4	Aq13	66	DB24	70	3.12012	2.96267	89
130	LB12	22	Blk16	70	3.28196	3.22804	89
12	Aq4	32	Blk40	48	3.1637	2.66645	91
164	Lime7	171	LP20	56	3.19255	3.26079	92
4	Aq13	65	DB21	64.5	3.12012	3.07208	93.5
145	LG281	205	R36	70.5	3.20317	3.16465	94.5
77	DG1	6	Aq26	88	3.26395	3.27975	95
251	Y875	162	Lime38	63	3.19045	3.03117	96
50	Brn7	48	Brn29	88	3.24342	3.17268	96.5
92	DG5	208	R42	54	3.27086	3.07562	97
77	DG1	158	Lime29	74	3.26395	3.28511	98
4	Aq13	61	DB15	93.5	3.12012	3.22615	99
77	DG1	10	Aq33	92.5	3.26395	3.26963	99
36	Blk4RU	147	Lime132	99.5	3.13159	3.14932	100
10	Aq33	57	DB116	98	3.26963	3.2668	72
87	DG35	40	Brn119	98	3.20601	3.18864	91.5
85	DG32	150	Lime158	97	3.25536	3.27538	100
248	Y266	46	Brn26	96	3.12853	3.20178	85
251	Y875	136	LB218	96	3.19045	3.16683	98
84	DG31	20	Blk149	95	3.27935	3.29475	94.5
201	R28	255	R66Y	95	2.93146	2.95161	96
227	Wh21	190	Or75Blk	94.5	2.90509	3.19132	88
51	Brn8	173	LP32	93	3.06825	3.12294	92
182	Or35	149	Lime148	93	3.28739	3.21368	90.5
182	Or35	148	Lime146	93	3.28739	3.15947	98
53	Brn9	181	Or28	92	2.78495	2.88001	74
88	DG37	257	Wh289	92	3.28444	3.2808	93
43	brn17	261	Y40	91	2.93242	3.08503	78
176	LP61	52	Brn94	91	3.0364	3.09686	92
202	R29	167	LP138	90	3.17495	3.17177	58.5
8	Aq31	249	Y46	89	3.14421	3.29602	82
210	R46	240	Wh73Wh74	88	2.78171	3.05913	52.5
10	Aq33	58	DB118	85	3.26963	3.05368	35
210	R46	241	Wh75	84.5	2.78171	3.20361	37.5
236	Wh33R	76	DB87	84.5	3.2569	3.03474	65
168	lp16	117	HP106	84	3.30507	3.2523	80.5
172	LP23	178	Or101	84	3.25537	3.30349	94.5
248	Y266	49	Brn33	81	3.12853	3.22377	79
54	DB1	232	Wh276	80	2.85583	3.18017	83.5
216	Wh28	116	HP101	78	3.06237	3.04943	90.5
23	Blk17	256	Wh244	77	3.11355	3.08883	36
207	R39	235	Wh331	73	3.22484	3.04168	44
245	Y163	253	DB44	73	2.84884	3.07151	58
207	R39	219	Wh111	69	3.22484	3.16499	90
228	Wh22	193	R104R	69	2.99225	3.07325	74
60	DB14	118	HP148RU	68	3.09335	3.22365	76
260	Wh47	197	R171Gry	68	3.19682	3.17705	74.5
156	Lime24	259	Wh366	66	2.93392	2.89152	65.5
82	DG23	81	DG152	65	2.86731	3.144	77
260	Wh47	254	R172	59	3.19682	3.21338	85
43	Brn17	99	Gry125	56.5	2.93242	2.82742	68.5
107	Gry35	163	Lime63DB	55.5	3.22126	3.30259	45
199	R19	143	LB81	53	3.20205	3.17948	55
22	Blk16	127	HP39	51	3.22804	3.19866	62
184	Or51	258	Wh293	36	3.22222	2.62526	92.5

## Sheet: Figure 5 data
Pupil ID	Pupil		Tutor ID	Tutor		Code		Similarity	influence	Similarity	influence		Similarity code	Influence code
156	Lime24	->	3	Aq12	;	Lime24->Aq12;		42	8	orangered	orangered		'Lime24' [ color='orangered', style='filled'];	'Lime24' [ color='orangered', style='filled'];
161	Lime31	->	3	Aq12	;	Lime31->Aq12;		46	15.5	orangered	orangered		'Lime31' [ color='orangered', style='filled'];	'Lime31' [ color='orangered', style='filled'];
140	LB35	->	5	Aq2	;	LB35->Aq2;		36.5	16	orangered	orangered		'LB35' [ color='orangered', style='filled'];	'LB35' [ color='orangered', style='filled'];
155	Lime23	->	3	Aq12	;	Lime23->Aq12;		48	18	orangered	orangered		'Lime23' [ color='orangered', style='filled'];	'Lime23' [ color='orangered', style='filled'];
135	LB21	->	5	Aq2	;	LB21->Aq2;		58	25	orange	orangered		'LB21' [ color='orange', style='filled'];	'LB21' [ color='orangered', style='filled'];
73	DB35	->	145	LG281	;	DB35->LG281;		36	25	orangered	orangered		'DB35' [ color='orangered', style='filled'];	'DB35' [ color='orangered', style='filled'];
153	Lime21	->	3	Aq12	;	Lime21->Aq12;		52	25.5	orangered	orangered		'Lime21' [ color='orangered', style='filled'];	'Lime21' [ color='orangered', style='filled'];
203	R30	->	115	HP10	;	R30->HP10;		31.5	25.5	orangered	orangered		'R30' [ color='orangered', style='filled'];	'R30' [ color='orangered', style='filled'];
165	Lime72	->	3	Aq12	;	Lime72->Aq12;		66	31	orange	orangered		'Lime72' [ color='orange', style='filled'];	'Lime72' [ color='orangered', style='filled'];
154	Lime22	->	3	Aq12	;	Lime22->Aq12;		47	32.5	orangered	orangered		'Lime22' [ color='orangered', style='filled'];	'Lime22' [ color='orangered', style='filled'];
202	R29	->	115	HP10	;	R29->HP10;		37	33	orangered	orangered		'R29' [ color='orangered', style='filled'];	'R29' [ color='orangered', style='filled'];
62	DB16	->	251	Y875	;	DB16->Y875;		60	34	orange	orangered		'DB16' [ color='orange', style='filled'];	'DB16' [ color='orangered', style='filled'];
247	Y258	->	115	HP10	;	Y258->HP10;		47	34	orangered	orangered		'Y258' [ color='orangered', style='filled'];	'Y258' [ color='orangered', style='filled'];
33	Blk42	->	218	Wh1	;	Blk42->Wh1;		42	34.5	orangered	orangered		'Blk42' [ color='orangered', style='filled'];	'Blk42' [ color='orangered', style='filled'];
5	Aq2	->	175	LP5	;	Aq2->LP5;		20	34.5	orangered	orangered		'Aq2' [ color='orangered', style='filled'];	'Aq2' [ color='orangered', style='filled'];
216	Wh28	->	41	Brn12	;	Wh28->Brn12;		51	35	orangered	orangered		'Wh28' [ color='orangered', style='filled'];	'Wh28' [ color='orangered', style='filled'];
157	Lime28	->	251	Y875	;	Lime28->Y875;		59	37	orange	orangered		'Lime28' [ color='orange', style='filled'];	'Lime28' [ color='orangered', style='filled'];
201	R28	->	115	HP10	;	R28->HP10;		50.5	41	orangered	orangered		'R28' [ color='orangered', style='filled'];	'R28' [ color='orangered', style='filled'];
166	Lime74	->	3	Aq12	;	Lime74->Aq12;		39	41	orangered	orangered		'Lime74' [ color='orangered', style='filled'];	'Lime74' [ color='orangered', style='filled'];
69	DB27	->	251	Y875	;	DB27->Y875;		37	41	orangered	orangered		'DB27' [ color='orangered', style='filled'];	'DB27' [ color='orangered', style='filled'];
21	Blk15	->	218	Wh1	;	Blk15->Wh1;		44.5	43	orangered	orangered		'Blk15' [ color='orangered', style='filled'];	'Blk15' [ color='orangered', style='filled'];
123	HP23	->	129	LB13	;	HP23->LB13;		45	43.5	orangered	orangered		'HP23' [ color='orangered', style='filled'];	'HP23' [ color='orangered', style='filled'];
199	R19	->	246	Y2	;	R19->Y2;		40.5	44.5	orangered	orangered		'R19' [ color='orangered', style='filled'];	'R19' [ color='orangered', style='filled'];
60	DB14	->	251	Y875	;	DB14->Y875;		56	45.5	orange	orangered		'DB14' [ color='orange', style='filled'];	'DB14' [ color='orangered', style='filled'];
75	DB7	->	251	Y875	;	DB7->Y875;		51.5	47	orangered	orangered		'DB7' [ color='orangered', style='filled'];	'DB7' [ color='orangered', style='filled'];
121	HP20	->	129	LB13	;	HP20->LB13;		60	49	orange	orangered		'HP20' [ color='orange', style='filled'];	'HP20' [ color='orangered', style='filled'];
160	Lime3	->	217	Wh10	;	Lime3->Wh10;		54.5	49.5	orange	orangered		'Lime3' [ color='orange', style='filled'];	'Lime3' [ color='orangered', style='filled'];
68	DB26	->	251	Y875	;	DB26->Y875;		50	50.5	orangered	orangered		'DB26' [ color='orangered', style='filled'];	'DB26' [ color='orangered', style='filled'];
159	Lime30	->	77	DG1	;	Lime30->DG1;		97	51	green	orangered		'Lime30' [ color='green', style='filled'];	'Lime30' [ color='orangered', style='filled'];
139	LB34	->	5	Aq2	;	LB34->Aq2;		57	52	orange	orangered		'LB34' [ color='orange', style='filled'];	'LB34' [ color='orangered', style='filled'];
34	Blk44	->	218	Wh1	;	Blk44->Wh1;		62.5	52.5	orange	orangered		'Blk44' [ color='orange', style='filled'];	'Blk44' [ color='orangered', style='filled'];
70	DB30	->	145	LG281	;	DB30->LG281;		84.5	53	yellow	orangered		'DB30' [ color='yellow', style='filled'];	'DB30' [ color='orangered', style='filled'];
243	Wh84	->	244	Y16	;	Wh84->Y16;		75	54	yellow	orange		'Wh84' [ color='yellow', style='filled'];	'Wh84' [ color='orange', style='filled'];
24	Blk23	->	218	Wh1	;	Blk23->Wh1;		71	54	yellow	orange		'Blk23' [ color='yellow', style='filled'];	'Blk23' [ color='orange', style='filled'];
105	Gry31	->	217	Wh10	;	Gry31->Wh10;		38	54	orangered	orange		'Gry31' [ color='orangered', style='filled'];	'Gry31' [ color='orange', style='filled'];
42	Brn16	->	89	DG4	;	Brn16->DG4;		35.5	54.5	orangered	orange		'Brn16' [ color='orangered', style='filled'];	'Brn16' [ color='orange', style='filled'];
82	DG23	->	174	LP4	;	DG23->LP4;		68	55	orange	orange		'DG23' [ color='orange', style='filled'];	'DG23' [ color='orange', style='filled'];
67	DB25	->	251	Y875	;	DB25->Y875;		52.5	55	orangered	orange		'DB25' [ color='orangered', style='filled'];	'DB25' [ color='orange', style='filled'];
37	Blk8	->	218	Wh1	;	Blk8->Wh1;		45	55	orangered	orange		'Blk8' [ color='orangered', style='filled'];	'Blk8' [ color='orange', style='filled'];
83	DG26	->	128	HP6	;	DG26->HP6;		86	56	green	orange		'DG26' [ color='green', style='filled'];	'DG26' [ color='orange', style='filled'];
151	Lime18	->	217	Wh10	;	Lime18->Wh10;		53	57	orangered	orange		'Lime18' [ color='orangered', style='filled'];	'Lime18' [ color='orange', style='filled'];
183	Or375	->	72	DB3	;	Or375->DB3;		82	57.5	yellow	orange		'Or375' [ color='yellow', style='filled'];	'Or375' [ color='orange', style='filled'];
194	R126	->	18	Blk11	;	R126->Blk11;		93	58	green	orange		'R126' [ color='green', style='filled'];	'R126' [ color='orange', style='filled'];
14	Aq46	->	54	DB1	;	Aq46->DB1;		78.5	58	yellow	orange		'Aq46' [ color='yellow', style='filled'];	'Aq46' [ color='orange', style='filled'];
64	DB2	->	145	LG281	;	DB2->LG281;		63.5	58	orange	orange		'DB2' [ color='orange', style='filled'];	'DB2' [ color='orange', style='filled'];
176	LP61	->	68	DB26	;	LP61->DB26;		76.5	58.5	yellow	orange		'LP61' [ color='yellow', style='filled'];	'LP61' [ color='orange', style='filled'];
3	Aq12	->	175	LP5	;	Aq12->LP5;		21.5	58.5	orangered	orange		'Aq12' [ color='orangered', style='filled'];	'Aq12' [ color='orange', style='filled'];
245	Y163	->	115	HP10	;	Y163->HP10;		71	61.5	yellow	orange		'Y163' [ color='yellow', style='filled'];	'Y163' [ color='orange', style='filled'];
35	Blk45	->	195	R13	;	Blk45->R13;		59	62	orange	orange		'Blk45' [ color='orange', style='filled'];	'Blk45' [ color='orange', style='filled'];
122	HP22	->	129	LB13	;	HP22->LB13;		51	62	orangered	orange		'HP22' [ color='orangered', style='filled'];	'HP22' [ color='orange', style='filled'];
8	Aq31	->	77	DG1	;	Aq31->DG1;		89	63	green	orange		'Aq31' [ color='green', style='filled'];	'Aq31' [ color='orange', style='filled'];
164	Lime7	->	217	Wh10	;	Lime7->Wh10;		80.5	63	yellow	orange		'Lime7' [ color='yellow', style='filled'];	'Lime7' [ color='orange', style='filled'];
88	DG37	->	128	HP6	;	DG37->HP6;		65.5	63	orange	orange		'DG37' [ color='orange', style='filled'];	'DG37' [ color='orange', style='filled'];
63	DB17	->	4	Aq13	;	DB17->Aq13;		64	63.5	orange	orange		'DB17' [ color='orange', style='filled'];	'DB17' [ color='orange', style='filled'];
188	Or60	->	53	Brn9	;	Or60->Brn9;		83	64	yellow	orange		'Or60' [ color='yellow', style='filled'];	'Or60' [ color='orange', style='filled'];
72	DB3	->	145	LG281	;	DB3->LG281;		72.5	64.5	yellow	orange		'DB3' [ color='yellow', style='filled'];	'DB3' [ color='orange', style='filled'];
187	Or58	->	53	Brn9	;	Or58->Brn9;		94	66	green	orange		'Or58' [ color='green', style='filled'];	'Or58' [ color='orange', style='filled'];
51	Brn8	->	89	DG4	;	Brn8->DG4;		53	66	orangered	orange		'Brn8' [ color='orangered', style='filled'];	'Brn8' [ color='orange', style='filled'];
87	DG35	->	174	LP4	;	DG35->LP4;		74	68.5	yellow	orange		'DG35' [ color='yellow', style='filled'];	'DG35' [ color='orange', style='filled'];
185	Or56	->	72	DB3	;	Or56->DB3;		61.5	68.5	orange	orange		'Or56' [ color='orange', style='filled'];	'Or56' [ color='orange', style='filled'];
79	DG122	->	28	Blk32	;	DG122->Blk32;		92	69	green	orange		'DG122' [ color='green', style='filled'];	'DG122' [ color='orange', style='filled'];
45	Brn20	->	217	Wh10	;	Brn20->Wh10;		57	70	orange	orange		'Brn20' [ color='orange', style='filled'];	'Brn20' [ color='orange', style='filled'];
108	Gry36	->	98	Gry12	;	Gry36->Gry12;		51	70	orangered	orange		'Gry36' [ color='orangered', style='filled'];	'Gry36' [ color='orange', style='filled'];
53	Brn9	->	89	DG4	;	Brn9->DG4;		32.5	71	orangered	orange		'Brn9' [ color='orangered', style='filled'];	'Brn9' [ color='orange', style='filled'];
146	Lime113	->	185	Or56	;	Lime113->Or56;		74	71.5	yellow	orange		'Lime113' [ color='yellow', style='filled'];	'Lime113' [ color='orange', style='filled'];
23	Blk17	->	12	Aq4	;	Blk17->Aq4;		93	72	green	yellow		'Blk17' [ color='green', style='filled'];	'Blk17' [ color='yellow', style='filled'];
25	Blk24	->	130	LB12	;	Blk24->LB12;		91	72	green	yellow		'Blk24' [ color='green', style='filled'];	'Blk24' [ color='yellow', style='filled'];
54	DB1	->	145	LG281	;	DB1->LG281;		70	72	yellow	yellow		'DB1' [ color='yellow', style='filled'];	'DB1' [ color='yellow', style='filled'];
4	Aq13	->	175	LP5	;	Aq13->LP5;		94.5	73	green	yellow		'Aq13' [ color='green', style='filled'];	'Aq13' [ color='yellow', style='filled'];
207	R39	->	246	Y2	;	R39->Y2;		59.75	73	orange	yellow		'R39' [ color='orange', style='filled'];	'R39' [ color='yellow', style='filled'];
9	Aq32	->	77	DG1	;	Aq32->DG1;		75	74	yellow	yellow		'Aq32' [ color='yellow', style='filled'];	'Aq32' [ color='yellow', style='filled'];
91	DG47	->	198	R17	;	DG47->R17;		81	75	yellow	yellow		'DG47' [ color='yellow', style='filled'];	'DG47' [ color='yellow', style='filled'];
7	Aq30	->	77	DG1	;	Aq30->DG1;		95	75.5	green	yellow		'Aq30' [ color='green', style='filled'];	'Aq30' [ color='yellow', style='filled'];
101	Gry21	->	239	Wh5	;	Gry21->Wh5;		41.5	75.5	orangered	yellow		'Gry21' [ color='orangered', style='filled'];	'Gry21' [ color='yellow', style='filled'];
106	Gry34	->	98	Gry12	;	Gry34->Gry12;		39	75.5	orangered	yellow		'Gry34' [ color='orangered', style='filled'];	'Gry34' [ color='yellow', style='filled'];
104	Gry30	->	50	Brn7	;	Gry30->Brn7;		74	76	yellow	yellow		'Gry30' [ color='yellow', style='filled'];	'Gry30' [ color='yellow', style='filled'];
198	R17	->	246	Y2	;	R17->Y2;		52	76	orangered	yellow		'R17' [ color='orangered', style='filled'];	'R17' [ color='yellow', style='filled'];
102	Gry27	->	98	Gry12	;	Gry27->Gry12;		85	76.5	green	yellow		'Gry27' [ color='green', style='filled'];	'Gry27' [ color='yellow', style='filled'];
113	Gry49	->	98	Gry12	;	Gry49->Gry12;		62	77	orange	yellow		'Gry49' [ color='orange', style='filled'];	'Gry49' [ color='yellow', style='filled'];
213	R64	->	246	Y2	;	R64->Y2;		73	77.5	yellow	yellow		'R64' [ color='yellow', style='filled'];	'R64' [ color='yellow', style='filled'];
41	Brn12	->	164	Lime7	;	Brn12->Lime7;		56.5	77.5	orange	yellow		'Brn12' [ color='orange', style='filled'];	'Brn12' [ color='yellow', style='filled'];
212	R61	->	246	Y2	;	R61->Y2;		56	78	orange	yellow		'R61' [ color='orange', style='filled'];	'R61' [ color='yellow', style='filled'];
71	DB31	->	145	LG281	;	DB31->LG281;		88.5	78.5	green	yellow		'DB31' [ color='green', style='filled'];	'DB31' [ color='yellow', style='filled'];
186	Or57	->	72	DB3	;	Or57->DB3;		64.5	78.5	orange	yellow		'Or57' [ color='orange', style='filled'];	'Or57' [ color='yellow', style='filled'];
169	LP17	->	144	LG181	;	LP17->LG181;		78	79	yellow	yellow		'LP17' [ color='yellow', style='filled'];	'LP17' [ color='yellow', style='filled'];
12	Aq4	->	175	LP5	;	Aq4->LP5;		46	79	orangered	yellow		'Aq4' [ color='orangered', style='filled'];	'Aq4' [ color='yellow', style='filled'];
47	Brn28	->	50	Brn7	;	Brn28->Brn7;		73.5	81	yellow	yellow		'Brn28' [ color='yellow', style='filled'];	'Brn28' [ color='yellow', style='filled'];
1	Aq1	->	175	LP5	;	Aq1->LP5;		68	82.5	orange	yellow		'Aq1' [ color='orange', style='filled'];	'Aq1' [ color='yellow', style='filled'];
90	DG46	->	198	R17	;	DG46->R17;		96.5	83	green	yellow		'DG46' [ color='green', style='filled'];	'DG46' [ color='yellow', style='filled'];
114	Gry55	->	180	Or236	;	Gry55->Or236;		63	83	orange	yellow		'Gry55' [ color='orange', style='filled'];	'Gry55' [ color='yellow', style='filled'];
152	Lime19	->	217	Wh10	;	Lime19->Wh10;		74	83.5	yellow	yellow		'Lime19' [ color='yellow', style='filled'];	'Lime19' [ color='yellow', style='filled'];
78	DG107	->	27	Blk30	;	DG107->Blk30;		98	84	green	yellow		'DG107' [ color='green', style='filled'];	'DG107' [ color='yellow', style='filled'];
59	DB13	->	4	Aq13	;	DB13->Aq13;		74	84.5	yellow	yellow		'DB13' [ color='yellow', style='filled'];	'DB13' [ color='yellow', style='filled'];
168	LP16	->	144	LG181	;	LP16->LG181;		67.5	84.5	orange	yellow		'LP16' [ color='orange', style='filled'];	'LP16' [ color='yellow', style='filled'];
103	Gry28	->	98	Gry12	;	Gry28->Gry12;		58	84.5	orange	yellow		'Gry28' [ color='orange', style='filled'];	'Gry28' [ color='yellow', style='filled'];
15	Aq51	->	77	DG1	;	Aq51->DG1;		88	85	green	green		'Aq51' [ color='green', style='filled'];	'Aq51' [ color='green', style='filled'];
56	DB109	->	244	Y16	;	DB109->Y16;		89	86	green	green		'DB109' [ color='green', style='filled'];	'DB109' [ color='green', style='filled'];
107	Gry35	->	98	Gry12	;	Gry35->Gry12;		76	86.5	yellow	green		'Gry35' [ color='yellow', style='filled'];	'Gry35' [ color='green', style='filled'];
170	LP19	->	144	LG181	;	LP19->LG181;		61.5	86.5	orange	green		'LP19' [ color='orange', style='filled'];	'LP19' [ color='green', style='filled'];
97	Gry112	->	98	Gry12	;	Gry112->Gry12;		72	87	yellow	green		'Gry112' [ color='yellow', style='filled'];	'Gry112' [ color='green', style='filled'];
172	LP23	->	144	LG181	;	LP23->LG181;		71.5	87.5	yellow	green		'LP23' [ color='yellow', style='filled'];	'LP23' [ color='green', style='filled'];
109	Gry37	->	98	Gry12	;	Gry37->Gry12;		65.5	87.5	orange	green		'Gry37' [ color='orange', style='filled'];	'Gry37' [ color='green', style='filled'];
74	DB48	->	4	Aq13	;	DB48->Aq13;		72	88	yellow	green		'DB48' [ color='yellow', style='filled'];	'DB48' [ color='green', style='filled'];
43	Brn17	->	89	DG4	;	Brn17->DG4;		53	88.5	orangered	green		'Brn17' [ color='orangered', style='filled'];	'Brn17' [ color='green', style='filled'];
30	Blk37	->	12	Aq4	;	Blk37->Aq4;		83	89	yellow	green		'Blk37' [ color='yellow', style='filled'];	'Blk37' [ color='green', style='filled'];
66	DB24	->	4	Aq13	;	DB24->Aq13;		70	89	yellow	green		'DB24' [ color='yellow', style='filled'];	'DB24' [ color='green', style='filled'];
22	Blk16	->	130	LB12	;	Blk16->LB12;		70	89	yellow	green		'Blk16' [ color='yellow', style='filled'];	'Blk16' [ color='green', style='filled'];
32	Blk40	->	12	Aq4	;	Blk40->Aq4;		48	91	orangered	green		'Blk40' [ color='orangered', style='filled'];	'Blk40' [ color='green', style='filled'];
171	LP20	->	164	Lime7	;	LP20->Lime7;		56	92	orange	green		'LP20' [ color='orange', style='filled'];	'LP20' [ color='green', style='filled'];
65	DB21	->	4	Aq13	;	DB21->Aq13;		64.5	93.5	orange	green		'DB21' [ color='orange', style='filled'];	'DB21' [ color='green', style='filled'];
205	R36	->	145	LG281	;	R36->LG281;		70.5	94.5	yellow	green		'R36' [ color='yellow', style='filled'];	'R36' [ color='green', style='filled'];
6	Aq26	->	77	DG1	;	Aq26->DG1;		88	95	green	green		'Aq26' [ color='green', style='filled'];	'Aq26' [ color='green', style='filled'];
162	Lime38	->	251	Y875	;	Lime38->Y875;		63	96	orange	green		'Lime38' [ color='orange', style='filled'];	'Lime38' [ color='green', style='filled'];
48	Brn29	->	50	Brn7	;	Brn29->Brn7;		88	96.5	green	green		'Brn29' [ color='green', style='filled'];	'Brn29' [ color='green', style='filled'];
208	R42	->	92	DG5	;	R42->DG5;		54	97	orange	green		'R42' [ color='orange', style='filled'];	'R42' [ color='green', style='filled'];
158	Lime29	->	77	DG1	;	Lime29->DG1;		74	98	yellow	green		'Lime29' [ color='yellow', style='filled'];	'Lime29' [ color='green', style='filled'];
61	DB15	->	4	Aq13	;	DB15->Aq13;		93.5	99	green	green		'DB15' [ color='green', style='filled'];	'DB15' [ color='green', style='filled'];
10	Aq33	->	77	DG1	;	Aq33->DG1;		92.5	99	green	green		'Aq33' [ color='green', style='filled'];	'Aq33' [ color='green', style='filled'];
147	Lime132	->	36	Blk4RU	;	Lime132->Blk4RU;		99.5	100	green	green		'Lime132' [ color='green', style='filled'];	'Lime132' [ color='green', style='filled'];
57	DB116	->	10	Aq33	;	DB116->Aq33;		98	72	green	yellow		'DB116' [ color='green', style='filled'];	'DB116' [ color='yellow', style='filled'];
40	Brn119	->	87	DG35	;	Brn119->DG35;		98	91.5	green	green		'Brn119' [ color='green', style='filled'];	'Brn119' [ color='green', style='filled'];
150	Lime158	->	85	DG32	;	Lime158->DG32;		97	100	green	green		'Lime158' [ color='green', style='filled'];	'Lime158' [ color='green', style='filled'];
46	Brn26	->	248	Y266	;	Brn26->Y266;		96	85	green	green		'Brn26' [ color='green', style='filled'];	'Brn26' [ color='green', style='filled'];
136	LB218	->	251	Y875	;	LB218->Y875;		96	98	green	green		'LB218' [ color='green', style='filled'];	'LB218' [ color='green', style='filled'];
20	Blk149	->	84	DG31	;	Blk149->DG31;		95	94.5	green	green		'Blk149' [ color='green', style='filled'];	'Blk149' [ color='green', style='filled'];
255	R66Y	->	201	R28	;	R66Y->R28;		95	96	green	green		'R66Y' [ color='green', style='filled'];	'R66Y' [ color='green', style='filled'];
190	Or75Blk	->	227	Wh21	;	Or75Blk->Wh21;		94.5	88	green	green		'Or75Blk' [ color='green', style='filled'];	'Or75Blk' [ color='green', style='filled'];
173	LP32	->	51	Brn8	;	LP32->Brn8;		93	92	green	green		'LP32' [ color='green', style='filled'];	'LP32' [ color='green', style='filled'];
149	Lime148	->	182	Or35	;	Lime148->Or35;		93	90.5	green	green		'Lime148' [ color='green', style='filled'];	'Lime148' [ color='green', style='filled'];
148	Lime146	->	182	Or35	;	Lime146->Or35;		93	98	green	green		'Lime146' [ color='green', style='filled'];	'Lime146' [ color='green', style='filled'];
181	Or28	->	53	Brn9	;	Or28->Brn9;		92	74	green	yellow		'Or28' [ color='green', style='filled'];	'Or28' [ color='yellow', style='filled'];
257	Wh289	->	88	DG37	;	Wh289->DG37;		92	93	green	green		'Wh289' [ color='green', style='filled'];	'Wh289' [ color='green', style='filled'];
261	Y40	->	43	brn17	;	Y40->brn17;		91	78	green	yellow		'Y40' [ color='green', style='filled'];	'Y40' [ color='yellow', style='filled'];
52	Brn94	->	176	LP61	;	Brn94->LP61;		91	92	green	green		'Brn94' [ color='green', style='filled'];	'Brn94' [ color='green', style='filled'];
167	LP138	->	202	R29	;	LP138->R29;		90	58.5	green	orange		'LP138' [ color='green', style='filled'];	'LP138' [ color='orange', style='filled'];
249	Y46	->	8	Aq31	;	Y46->Aq31;		89	82	green	yellow		'Y46' [ color='green', style='filled'];	'Y46' [ color='yellow', style='filled'];
240	Wh73Wh74	->	210	R46	;	Wh73Wh74->R46;		88	52.5	green	orangered		'Wh73Wh74' [ color='green', style='filled'];	'Wh73Wh74' [ color='orangered', style='filled'];
58	DB118	->	10	Aq33	;	DB118->Aq33;		85	35	green	orangered		'DB118' [ color='green', style='filled'];	'DB118' [ color='orangered', style='filled'];
241	Wh75	->	210	R46	;	Wh75->R46;		84.5	37.5	yellow	orangered		'Wh75' [ color='yellow', style='filled'];	'Wh75' [ color='orangered', style='filled'];
76	DB87	->	236	Wh33R	;	DB87->Wh33R;		84.5	65	yellow	orange		'DB87' [ color='yellow', style='filled'];	'DB87' [ color='orange', style='filled'];
117	HP106	->	168	lp16	;	HP106->lp16;		84	80.5	yellow	yellow		'HP106' [ color='yellow', style='filled'];	'HP106' [ color='yellow', style='filled'];
178	Or101	->	172	LP23	;	Or101->LP23;		84	94.5	yellow	green		'Or101' [ color='yellow', style='filled'];	'Or101' [ color='green', style='filled'];
49	Brn33	->	248	Y266	;	Brn33->Y266;		81	79	yellow	yellow		'Brn33' [ color='yellow', style='filled'];	'Brn33' [ color='yellow', style='filled'];
232	Wh276	->	54	DB1	;	Wh276->DB1;		80	83.5	yellow	yellow		'Wh276' [ color='yellow', style='filled'];	'Wh276' [ color='yellow', style='filled'];
116	HP101	->	216	Wh28	;	HP101->Wh28;		78	90.5	yellow	green		'HP101' [ color='yellow', style='filled'];	'HP101' [ color='green', style='filled'];
256	Wh244	->	23	Blk17	;	Wh244->Blk17;		77	36	yellow	orangered		'Wh244' [ color='yellow', style='filled'];	'Wh244' [ color='orangered', style='filled'];
235	Wh331	->	207	R39	;	Wh331->R39;		73	44	yellow	orangered		'Wh331' [ color='yellow', style='filled'];	'Wh331' [ color='orangered', style='filled'];
253	DB44	->	245	Y163	;	DB44->Y163;		73	58	yellow	orange		'DB44' [ color='yellow', style='filled'];	'DB44' [ color='orange', style='filled'];
219	Wh111	->	207	R39	;	Wh111->R39;		69	90	orange	green		'Wh111' [ color='orange', style='filled'];	'Wh111' [ color='green', style='filled'];
193	R104R	->	228	Wh22	;	R104R->Wh22;		69	74	orange	yellow		'R104R' [ color='orange', style='filled'];	'R104R' [ color='yellow', style='filled'];
118	HP148RU	->	60	DB14	;	HP148RU->DB14;		68	76	orange	yellow		'HP148RU' [ color='orange', style='filled'];	'HP148RU' [ color='yellow', style='filled'];
197	R171Gry	->	260	Wh47	;	R171Gry->Wh47;		68	74.5	orange	yellow		'R171Gry' [ color='orange', style='filled'];	'R171Gry' [ color='yellow', style='filled'];
259	Wh366	->	156	Lime24	;	Wh366->Lime24;		66	65.5	orange	orange		'Wh366' [ color='orange', style='filled'];	'Wh366' [ color='orange', style='filled'];
81	DG152	->	82	DG23	;	DG152->DG23;		65	77	orange	yellow		'DG152' [ color='orange', style='filled'];	'DG152' [ color='yellow', style='filled'];
254	R172	->	260	Wh47	;	R172->Wh47;		59	85	orange	green		'R172' [ color='orange', style='filled'];	'R172' [ color='green', style='filled'];
99	Gry125	->	43	Brn17	;	Gry125->Brn17;		56.5	68.5	orange	orange		'Gry125' [ color='orange', style='filled'];	'Gry125' [ color='orange', style='filled'];
163	Lime63DB	->	107	Gry35	;	Lime63DB->Gry35;		55.5	45	orange	orangered		'Lime63DB' [ color='orange', style='filled'];	'Lime63DB' [ color='orangered', style='filled'];
143	LB81	->	199	R19	;	LB81->R19;		53	55	orangered	orange		'LB81' [ color='orangered', style='filled'];	'LB81' [ color='orange', style='filled'];
127	HP39	->	22	Blk16	;	HP39->Blk16;		51	62	orangered	orange		'HP39' [ color='orangered', style='filled'];	'HP39' [ color='orange', style='filled'];
258	Wh293	->	184	Or51	;	Wh293->Or51;		36	92.5	orangered	green		'Wh293' [ color='orangered', style='filled'];	'Wh293' [ color='green', style='filled'];

## Sheet: Figure 6 data
								Vocal states of tutors											Vocal statues of pupil												Foster pupils & tutors:
Tutor ID	Tutor	Pupil ID	Pupil	%Similarity	tutor song diversity	Pupil song diversity		TC1	TC2	TC3	TC4	TC5	TC6	TC7	TC8	TC9	TC10		PC1	pc2	pc3	pc4	pc5	pc6	pc7	pc8	pc9	pc10				Foster Tutor	Tutor song diversity	Foster Pupil	Pupil ID	Pupil Info	%Similarity	TC1	TC2	TC3	TC4	TC5	TC6	TC7	TC8	TC9	TC10		PC1
3	Aq12	156	Lime24	42	2.58415	2.93392		0.0619499	0.0487475	0.0626269	0.0575491	0.007109	0.0734597	0.0538253	0.00406229	0.330061	0.300609		0.0524838	0.0488121	0.134773	0.099784	0.303024	0.0518359	0.0663067	0.0062635	0.109935	0.126782				Blk 17	3.11355	Wh244	256	3.08883	77	0.163698	0.143994	0.102311	0.0894278	0.0689655	0.0500189	0.0617658	0.0113679	0.151951	0.156499		0.175134
3	Aq12	161	Lime31	46	2.58415	2.89603		0.0619499	0.0487475	0.0626269	0.0575491	0.007109	0.0734597	0.0538253	0.00406229	0.330061	0.300609		0.109409	0.0873656	0.0728495	0.0774194	0.025	0.0698925	0.0580645	0.00591398	0.229839	0.264247				Brn 17/Y 179	2.93242	Y40	261	3.08503	91	0.130868	0.109124	0.117862	0.0963219	0.243853	0.018289	0.0219468	0.00325137	0.116237	0.142248		0.137878
5	Aq2	140	LB35	36.5	2.58714	3.171		0.0266209	0.0246611	0.0530786	0.055365	0.0769231	0.033317	0.0377266	0.0400131	0.287767	0.364527		0.0665281	0.058372	0.105229	0.0922757	0.219735	0.0914761	0.0809212	0.037422	0.113545	0.134495				Brn 8/Y 111	3.06825	LP32	173	3.12294	93	0.0734181	0.0590887	0.120592	0.104492	0.192401	0.0502335	0.0623088	0.00949928	0.152954	0.175012		0.0890837
3	Aq12	155	Lime23	48	2.58415	2.68073		0.0619499	0.0487475	0.0626269	0.0575491	0.007109	0.0734597	0.0538253	0.00406229	0.330061	0.300609		0.0556303	0.0401525	0.0551817	0.0435173	0.0226559	0.081651	0.0854643	0.0109915	0.281516	0.323239				Brn17Y179	2.93242	Gry125	99	2.82742	56.5	0.130868	0.109124	0.117862	0.0963219	0.243853	0.018289	0.0219468	0.00325137	0.116237	0.142248		0.171364
5	Aq2	135	LB21	58	2.58714	3.11834		0.0266209	0.0246611	0.0530786	0.055365	0.0769231	0.033317	0.0377266	0.0400131	0.287767	0.364527		0.0601999	0.0483871	0.0586097	0.0661063	0.0447524	0.0995002	0.101545	0.120854	0.19423	0.205816				Brn7	3.24342	Gry30	104	3.00269	74	0.115472	0.0984179	0.12369	0.107253	0.139511	0.116088	0.110129	0.026916	0.0770495	0.0854736		0.0745661
145	LG281	73	DB35	36	3.20317	3.05761		0.133573	0.101616	0.112029	0.107002	0.0736086	0.0775583	0.102693	0.0157989	0.122801	0.153321		0.0419408	0.03125	0.0723684	0.0849781	0.139254	0.0742873	0.125	0.0391996	0.142544	0.249178				DB 14/Y 153	3.09335	HP148RU	118	3.22365	68	0.0967026	0.0890932	0.100507	0.0843373	0.0849715	0.0504122	0.0558022	0.0279011	0.165821	0.244451		0.0803447
3	Aq12	153	Lime21	52	2.58415	2.555		0.0619499	0.0487475	0.0626269	0.0575491	0.007109	0.0734597	0.0538253	0.00406229	0.330061	0.300609		0.112864	0.109872	0.143595	0.11232	0.411205	0.034811	0.0443296	0.00407941	0.00979059	0.0171335				DB1	2.85583	Wh276	232	3.18017	80	0.0784526	0.0645205	0.119573	0.0961721	0.0769647	0.0336805	0.0321926	0.00189368	0.225889	0.270661		0.133919
115	HP10	203	R30	31.5	2.8398	3.11441		0.0727358	0.0633505	0.0850931	0.0539653	0.0100109	0.0808697	0.0886908	0.020804	0.208353	0.316127		0.181619	0.16849	0.126039	0.137856	0.0669584	0.0582057	0.078337	0.0105033	0.0757112	0.0962801				DG 37/HP	3.28444	Wh289	257	3.2808	92	0.117231	0.106051	0.103091	0.0955278	0.142223	0.0741532	0.103584	0.0600132	0.0810589	0.117067		0.136584
3	Aq12	165	Lime72	66	2.58415	3.16508		0.0619499	0.0487475	0.0626269	0.0575491	0.007109	0.0734597	0.0538253	0.00406229	0.330061	0.300609		0.127269	0.106696	0.103671	0.0933844	0.0592981	0.0841065	0.100645	0.0110932	0.140783	0.173054				DG1	3.26395	Lime30	159	3.22013	97	0.119092	0.101632	0.122782	0.111994	0.15401	0.0570617	0.0604684	0.100355	0.0777857	0.094819		0.12746
3	Aq12	154	Lime22	47	2.58415	2.85912		0.0619499	0.0487475	0.0626269	0.0575491	0.007109	0.0734597	0.0538253	0.00406229	0.330061	0.300609		0.0877335	0.0755483	0.136474	0.108448	0.0446791	0.0365556	0.0296507	0.00243704	0.213647	0.264825				DG1	3.26395	Lime29	158	3.28511	74	0.119092	0.101632	0.122782	0.111994	0.15401	0.0570617	0.0604684	0.100355	0.0777857	0.094819		0.122058
115	HP10	202	R29	37	2.8398	3.17495		0.0727358	0.0633505	0.0850931	0.0539653	0.0100109	0.0808697	0.0886908	0.020804	0.208353	0.316127		0.0873842	0.0862438	0.104205	0.0923735	0.0172488	0.0831076	0.0774056	0.112616	0.150962	0.188453				DG32	3.25536	Lime158	150	3.27538	97	0.10865	0.100182	0.114252	0.105654	0.176003	0.069828	0.073606	0.0558885	0.0904117	0.105524		0.102733
251	Y875	62	DB16	60	3.19045	3.24274		0.108605	0.0940446	0.118033	0.0954768	0.109679	0.0756654	0.0893901	0.0121733	0.130923	0.16601		0.112926	0.0906723	0.113636	0.0866477	0.0400095	0.070786	0.0828598	0.111979	0.122633	0.16785				HP10Y102	2.8398	R30	203	3.11441	31.5	0.0727358	0.0633505	0.0850931	0.0539653	0.0100109	0.0808697	0.0886908	0.020804	0.208353	0.316127		0.181619
115	HP10	247	Y258	47	2.8398	2.93392		0.0727358	0.0633505	0.0850931	0.0539653	0.0100109	0.0808697	0.0886908	0.020804	0.208353	0.316127		0.0782886	0.058944	0.0573509	0.0516614	0.0277651	0.0985435	0.0942194	0.045289	0.208694	0.279244				HP10Y102	2.8398	R29	202	3.17495	37	0.0727358	0.0633505	0.0850931	0.0539653	0.0100109	0.0808697	0.0886908	0.020804	0.208353	0.316127		0.0873842
218	Wh1	33	Blk42	42	3.14253	3.18156		0.0697028	0.0610116	0.128802	0.129845	0.186164	0.0570137	0.0756127	0.0210325	0.122023	0.148792		0.154332	0.124785	0.125359	0.141136	0.0765921	0.0863454	0.135686	0.0200803	0.0553643	0.0803213				HP10Y102	2.8398	R28	201	2.93146	50.5	0.0727358	0.0633505	0.0850931	0.0539653	0.0100109	0.0808697	0.0886908	0.020804	0.208353	0.316127		0.0884249
175	LP5	5	Aq2	20	3.11581	2.58714		0.127346	0.0990734	0.153481	0.140413	0.152768	0.0458541	0.0724638	0.00356379	0.0938465	0.11119		0.0266209	0.0246611	0.0530786	0.055365	0.0769231	0.033317	0.0377266	0.0400131	0.287767	0.364527				LG2813	3.20317	R36	205	3.16465	70.5	0.133573	0.101616	0.112029	0.107002	0.0736086	0.0775583	0.102693	0.0157989	0.122801	0.153321		0.148317
41	Brn12	216	Wh28	51	3.09558	3.06237		0.114632	0.100025	0.134192	0.135182	0.23694	0.0564496	0.0606586	0.0203021	0.0651151	0.0765041		0.131532	0.109249	0.0885427	0.0960363	0.0238612	0.0767107	0.0830211	0.012818	0.161112	0.217117				Lime 24/Y 109	2.93392	Wh366	259	2.89152	66	0.0524838	0.0488121	0.134773	0.099784	0.303024	0.0518359	0.0663067	0.0062635	0.109935	0.126782		0.0430854
251	Y875	157	Lime28	59	3.19045	2.84754		0.108605	0.0940446	0.118033	0.0954768	0.109679	0.0756654	0.0893901	0.0121733	0.130923	0.16601		0.0389667	0.0218914	0.0665499	0.0534151	0.117776	0.0569177	0.0744308	0.0359019	0.226357	0.307793				Lime7	3.19255	Brn12	41	3.09558	56.5	0.0950833	0.0796424	0.110524	0.115603	0.206623	0.073141	0.0725315	0.0424624	0.0662332	0.138155		0.114632
115	HP10	201	R28	50.5	2.8398	2.93146		0.0727358	0.0633505	0.0850931	0.0539653	0.0100109	0.0808697	0.0886908	0.020804	0.208353	0.316127		0.0884249	0.0764507	0.0764507	0.0724593	0.0574148	0.0635554	0.0555726	0.00921093	0.226896	0.273565				Or 51/Wh	3.22222	Wh293	258	2.62526	36	0.133572	0.124914	0.120379	0.114608	0.143466	0.048509	0.0493335	0.132472	0.0678851	0.0648619		0.165576
3	Aq12	166	Lime74	39	2.58415	2.36655		0.0619499	0.0487475	0.0626269	0.0575491	0.007109	0.0734597	0.0538253	0.00406229	0.330061	0.300609		0.0587664	0.0434677	0.0383681	0.028169	0.00364254	0.0636231	0.0570665	0.00315687	0.365226	0.338514				R 28/HP	2.93146	R66Y	255	2.95161	95	0.0884249	0.0764507	0.0764507	0.0724593	0.0574148	0.0635554	0.0555726	0.00921093	0.226896	0.273565		0.103458
251	Y875	69	DB27	37	3.19045	2.89067		0.108605	0.0940446	0.118033	0.0954768	0.109679	0.0756654	0.0893901	0.0121733	0.130923	0.16601		0.0820767	0.068505	0.0887548	0.0745368	0.0560103	0.0618268	0.0570875	0.00689358	0.182034	0.322275				R19Y132	3.20205	LB81	143	3.17948	53	0.123235	0.114035	0.0885751	0.084724	0.0363714	0.0680359	0.0868635	0.0693196	0.137997	0.190843		0.0509571
218	Wh1	21	Blk15	44.5	3.14253	3.0938		0.0697028	0.0610116	0.128802	0.129845	0.186164	0.0570137	0.0756127	0.0210325	0.122023	0.148792		0.108361	0.0823022	0.104987	0.096363	0.0232471	0.0944882	0.108924	0.0149981	0.172478	0.193851				R39Y212	3.22484	Wh331	235	3.04168	73	0.108985	0.116488	0.0870381	0.101107	0.108235	0.0821609	0.0870381	0.0247608	0.114237	0.169949		0.0932415
129	LB13	123	HP23	45	3.23239	3.11751		0.121822	0.111229	0.10131	0.104777	0.12683	0.0627889	0.0639445	0.0358243	0.121629	0.149846		0.0837115	0.0695008	0.111894	0.109506	0.206353	0.0521853	0.0711727	0.0146883	0.131001	0.149988				R39Y212	3.22484	Wh111	219	3.16499	69	0.108985	0.116488	0.0870381	0.101107	0.108235	0.0821609	0.0870381	0.0247608	0.114237	0.169949		0.123969
246	Y2	199	R19	40.5	3.11939	3.20205		0.0992028	0.0827534	0.0926231	0.0723776	0.142351	0.0451727	0.0417563	0.0468177	0.154751	0.222194		0.123235	0.114035	0.0885751	0.084724	0.0363714	0.0680359	0.0868635	0.0693196	0.137997	0.190843				R46	2.78171	Wh73Wh74	240	3.05913	88	0.0827569	0.0695619	0.124007	0.100179	0.33692	0.0201127	0.0161414	0.00333077	0.119139	0.12785		0.130078
251	Y875	60	DB14	56	3.19045	3.09335		0.108605	0.0940446	0.118033	0.0954768	0.109679	0.0756654	0.0893901	0.0121733	0.130923	0.16601		0.0967026	0.0890932	0.100507	0.0843373	0.0849715	0.0504122	0.0558022	0.0279011	0.165821	0.244451				R46	2.78171	Wh75	241	3.20361	84.5	0.0827569	0.0695619	0.124007	0.100179	0.33692	0.0201127	0.0161414	0.00333077	0.119139	0.12785		0.154553
251	Y875	75	DB7	51.5	3.19045	2.91623		0.108605	0.0940446	0.118033	0.0954768	0.109679	0.0756654	0.0893901	0.0121733	0.130923	0.16601		0.103991	0.0800469	0.0903756	0.0723005	0.0558685	0.0514085	0.058216	0.00305164	0.200469	0.284272				Wh 47/Or	3.19682	R171Gry	197	3.17705	68	0.0943814	0.0795203	0.107157	0.0855169	0.11902	0.0771738	0.090992	0.0224221	0.145222	0.178595		0.0990991
129	LB13	121	HP20	60	3.23239	3.18843		0.121822	0.111229	0.10131	0.104777	0.12683	0.0627889	0.0639445	0.0358243	0.121629	0.149846		0.0579422	0.0449473	0.107629	0.109158	0.191561	0.0926464	0.113133	0.0412781	0.105488	0.136218				Wh 47/Or	3.19682	R172	254	3.21338	59	0.0943814	0.0795203	0.107157	0.0855169	0.11902	0.0771738	0.090992	0.0224221	0.145222	0.178595		0.0628729
217	Wh10	160	Lime3	54.5	3.0918	2.82077		0.0667548	0.0502313	0.10553	0.082397	0.166557	0.067636	0.0621282	0.0392157	0.109495	0.250055		0.0727781	0.0637424	0.112699	0.0895351	0.0832923	0.0325283	0.0336783	0.00246427	0.188927	0.320355				Wh10	3.0918	Gry31	105	2.9722	38	0.0667548	0.0502313	0.10553	0.082397	0.166557	0.067636	0.0621282	0.0392157	0.109495	0.250055		0.100517
251	Y875	68	DB26	50	3.19045	3.05964		0.108605	0.0940446	0.118033	0.0954768	0.109679	0.0756654	0.0893901	0.0121733	0.130923	0.16601		0.111196	0.0882428	0.105585	0.103035	0.110941	0.0617189	0.054833	0.00408059	0.114767	0.245601				Wh10	3.0918	Brn20	45	3.26518	57	0.0667548	0.0502313	0.10553	0.082397	0.166557	0.067636	0.0621282	0.0392157	0.109495	0.250055		0.135083
77	DG1	159	Lime30	97	3.26395	3.22013		0.119092	0.101632	0.122782	0.111994	0.15401	0.0570617	0.0604684	0.100355	0.0777857	0.094819		0.12746	0.120578	0.0944253	0.100619	0.0963524	0.0929112	0.0911218	0.183345	0.0406056	0.0525809				Y 163/HP	2.84884	DB44	253	3.07151	73	0.089434	0.064717	0.0709434	0.0628302	0.0260377	0.0686792	0.0873585	0.00603774	0.227358	0.296604		0.0814492
5	Aq2	139	LB34	57	2.58714	2.83475		0.0266209	0.0246611	0.0530786	0.055365	0.0769231	0.033317	0.0377266	0.0400131	0.287767	0.364527		0.0373711	0.0322165	0.0837629	0.0740979	0.0908505	0.0592784	0.0457474	0.0270619	0.244845	0.304768				Y875	3.19045	LB218	136	3.16683	96	0.108605	0.0940446	0.118033	0.0954768	0.109679	0.0756654	0.0893901	0.0121733	0.130923	0.16601		0.0993491
218	Wh1	34	Blk44	62.5	3.14253	2.95984		0.0697028	0.0610116	0.128802	0.129845	0.186164	0.0570137	0.0756127	0.0210325	0.122023	0.148792		0.0727908	0.0673872	0.0699301	0.0791481	0.161793	0.0572155	0.0416402	0.00699301	0.207247	0.235855
145	LG281	70	DB30	84.5	3.20317	3.16083		0.133573	0.101616	0.112029	0.107002	0.0736086	0.0775583	0.102693	0.0157989	0.122801	0.153321		0.112259	0.0866001	0.146828	0.120456	0.108696	0.0730577	0.0755524	0.00748396	0.104063	0.165004
244	Y16	243	Wh84	75	3.16913	3.13148		0.105716	0.0717662	0.120327	0.096691	0.136657	0.0691878	0.0923936	0.0103137	0.136227	0.160722		0.0821223	0.0621832	0.136195	0.0990199	0.241974	0.0615073	0.0665765	0.035147	0.0990199	0.116255
218	Wh1	24	Blk23	71	3.14253	3.13569		0.0697028	0.0610116	0.128802	0.129845	0.186164	0.0570137	0.0756127	0.0210325	0.122023	0.148792		0.139768	0.128955	0.118142	0.130156	0.155386	0.0584702	0.052463	0.00720865	0.0921105	0.117341
217	Wh10	105	Gry31	38	3.0918	2.9722		0.0667548	0.0502313	0.10553	0.082397	0.166557	0.067636	0.0621282	0.0392157	0.109495	0.250055		0.100517	0.0901817	0.134356	0.123687	0.271212	0.0355059	0.0453409	0.00366728	0.0785131	0.11702
89	DG4	42	Brn16	35.5	2.81847	3.16842		0.151975	0.157525	0.110186	0.089618	0.292197	0.0135488	0.0194254	0.00375449	0.0605615	0.101208		0.113855	0.0944123	0.102995	0.114906	0.0623577	0.0818007	0.0711158	0.0190927	0.163952	0.175512
174	LP4	82	DG23	68	3.03017	2.86731		0.0726305	0.0625	0.107658	0.0906593	0.0915179	0.0702266	0.0637019	0.00721154	0.208104	0.22579		0.0961145	0.091002	0.148432	0.122699	0.329755	0.0412406	0.0461827	0.00579414	0.0519768	0.066803
251	Y875	67	DB25	52.5	3.19045	3.09121		0.108605	0.0940446	0.118033	0.0954768	0.109679	0.0756654	0.0893901	0.0121733	0.130923	0.16601		0.0984897	0.0750904	0.118698	0.111466	0.148904	0.0463731	0.0689215	0.00425441	0.138481	0.189321
218	Wh1	37	Blk8	45	3.14253	3.22027		0.0697028	0.0610116	0.128802	0.129845	0.186164	0.0570137	0.0756127	0.0210325	0.122023	0.148792		0.0982962	0.0768895	0.11446	0.104849	0.0720839	0.0694626	0.0821319	0.047619	0.155963	0.178244
128	HP6	83	DG26	86	3.27173	3.18961		0.114903	0.102958	0.0942359	0.108077	0.123815	0.0601062	0.0675009	0.118127	0.0678802	0.142397		0.0952919	0.0824859	0.101318	0.125424	0.213936	0.0689266	0.0949153	0.0433145	0.0572505	0.117137
217	Wh10	151	Lime18	53	3.0918	3.12075		0.0667548	0.0502313	0.10553	0.082397	0.166557	0.067636	0.0621282	0.0392157	0.109495	0.250055		0.0683291	0.0602987	0.0881939	0.0884756	0.102282	0.0550859	0.0707241	0.0491688	0.196957	0.220485
72	DB3	183	Or375	82	3.10702	3.18418		0.146547	0.12899	0.0935868	0.0934417	0.0291642	0.089379	0.0809634	0.0113175	0.169037	0.157574		0.124888	0.0996282	0.0970637	0.0770612	0.0303885	0.106296	0.0874471	0.046288	0.149763	0.181177
18	Blk11	194	R126	93	3.16278	3.17261		0.169143	0.13472	0.0879148	0.080733	0.0661218	0.0978207	0.0973254	0.0094106	0.126053	0.130758		0.11484	0.0970588	0.106818	0.121524	0.120187	0.0724599	0.0727273	0.00748663	0.140508	0.14639
54	DB1	14	Aq46	78.5	2.85583	3.05209		0.0784526	0.0645205	0.119573	0.0961721	0.0769647	0.0336805	0.0321926	0.00189368	0.225889	0.270661		0.088574	0.0657662	0.101196	0.10496	0.101196	0.0622232	0.0648804	0.00597874	0.167405	0.237821
145	LG281	64	DB2	63.5	3.20317	3.06844		0.133573	0.101616	0.112029	0.107002	0.0736086	0.0775583	0.102693	0.0157989	0.122801	0.153321		0.127471	0.10357	0.105341	0.097964	0.106816	0.04072	0.0445559	0.00708174	0.1856	0.180879
68	DB26	176	LP61	76.5	3.05964	3.0364		0.111196	0.0882428	0.105585	0.103035	0.110941	0.0617189	0.054833	0.00408059	0.114767	0.245601		0.124906	0.120391	0.105719	0.099699	0.136569	0.0342363	0.0349887	0.00526712	0.126411	0.211813
175	LP5	3	Aq12	21.5	3.11581	2.58415		0.127346	0.0990734	0.153481	0.140413	0.152768	0.0458541	0.0724638	0.00356379	0.0938465	0.11119		0.0619499	0.0487475	0.0626269	0.0575491	0.007109	0.0734597	0.0538253	0.00406229	0.330061	0.300609
115	HP10	245	Y163	71	2.8398	2.84884		0.0727358	0.0633505	0.0850931	0.0539653	0.0100109	0.0808697	0.0886908	0.020804	0.208353	0.316127		0.089434	0.064717	0.0709434	0.0628302	0.0260377	0.0686792	0.0873585	0.00603774	0.227358	0.296604
195	R13	35	Blk45	59	3.20888	3.25504		0.0953608	0.0761481	0.0955951	0.098641	0.158622	0.0670103	0.0649016	0.0417057	0.129803	0.172212		0.114245	0.0943588	0.0903003	0.0838068	0.125812	0.0732549	0.0637175	0.0600649	0.148742	0.145698
129	LB13	122	HP22	51	3.23239	3.16302		0.121822	0.111229	0.10131	0.104777	0.12683	0.0627889	0.0639445	0.0358243	0.121629	0.149846		0.159424	0.137377	0.111125	0.113164	0.064993	0.0540334	0.0684338	0.0198802	0.116605	0.154964
77	DG1	8	Aq31	89	3.26395	3.14421		0.119092	0.101632	0.122782	0.111994	0.15401	0.0570617	0.0604684	0.100355	0.0777857	0.094819		0.128635	0.12654	0.121981	0.141326	0.178167	0.0653031	0.0659192	0.111755	0.0278462	0.0325283
217	Wh10	164	Lime7	80.5	3.0918	3.19255		0.0667548	0.0502313	0.10553	0.082397	0.166557	0.067636	0.0621282	0.0392157	0.109495	0.250055		0.0950833	0.0796424	0.110524	0.115603	0.206623	0.073141	0.0725315	0.0424624	0.0662332	0.138155
128	HP6	88	DG37	65.5	3.27173	3.28444		0.114903	0.102958	0.0942359	0.108077	0.123815	0.0601062	0.0675009	0.118127	0.0678802	0.142397		0.117231	0.106051	0.103091	0.0955278	0.142223	0.0741532	0.103584	0.0600132	0.0810589	0.117067
4	Aq13	63	DB17	64	3.12012	3.22672		0.128189	0.1257	0.121717	0.140759	0.179963	0.0643435	0.0659614	0.113503	0.027878	0.0319851		0.125381	0.114536	0.111682	0.103311	0.0922755	0.0783866	0.0905632	0.0197869	0.123668	0.140411
53	Brn9	188	Or60	83	2.78495	3.01346		0.115368	0.118609	0.108737	0.0994548	0.331811	0.0170915	0.0165021	0.000884043	0.0845734	0.106969		0.107505	0.0993915	0.126437	0.0939824	0.198783	0.0378634	0.0351589	0.000676133	0.136579	0.163624
145	LG281	72	DB3	72.5	3.20317	3.10702		0.133573	0.101616	0.112029	0.107002	0.0736086	0.0775583	0.102693	0.0157989	0.122801	0.153321		0.146547	0.12899	0.0935868	0.0934417	0.0291642	0.089379	0.0809634	0.0113175	0.169037	0.157574
53	Brn9	187	Or58	94	2.78495	2.88954		0.115368	0.118609	0.108737	0.0994548	0.331811	0.0170915	0.0165021	0.000884043	0.0845734	0.106969		0.139725	0.126309	0.120092	0.11322	0.275196	0.023233	0.023233	0.000981675	0.0759162	0.102094
89	DG4	51	Brn8	53	2.81847	3.06825		0.151975	0.157525	0.110186	0.089618	0.292197	0.0135488	0.0194254	0.00375449	0.0605615	0.101208		0.0734181	0.0590887	0.120592	0.104492	0.192401	0.0502335	0.0623088	0.00949928	0.152954	0.175012
174	LP4	87	DG35	74	3.03017	3.20601		0.0726305	0.0625	0.107658	0.0906593	0.0915179	0.0702266	0.0637019	0.00721154	0.208104	0.22579		0.168751	0.155188	0.10569	0.118901	0.0820856	0.0982914	0.104104	0.0325876	0.0586577	0.0757442
72	DB3	185	Or56	61.5	3.10702	3.10397		0.146547	0.12899	0.0935868	0.0934417	0.0291642	0.089379	0.0809634	0.0113175	0.169037	0.157574		0.18083	0.151257	0.109527	0.0965517	0.0653419	0.0573933	0.0579778	0.0075979	0.138048	0.135476
28	Blk32	79	DG122	92	3.16035	3.29748		0.107309	0.0917574	0.0850181	0.102125	0.0518403	0.0844997	0.0648004	0.24987	0.0611716	0.101607		0.125	0.0960452	0.0988701	0.0999294	0.101342	0.0833333	0.0882768	0.0780367	0.0861582	0.143008
217	Wh10	45	Brn20	57	3.0918	3.26518		0.0667548	0.0502313	0.10553	0.082397	0.166557	0.067636	0.0621282	0.0392157	0.109495	0.250055		0.135083	0.105751	0.107102	0.0818217	0.137399	0.0623311	0.063103	0.0723659	0.101505	0.133539
98	Gry12	108	Gry36	51	3.18153	2.76262		0.114119	0.098903	0.088995	0.0739561	0.127389	0.0796178	0.054494	0.0401628	0.106157	0.216207		0.0709546	0.0612557	0.0872894	0.0500255	0.00612557	0.0622767	0.0520674	0.042879	0.22001	0.347116
89	DG4	53	Brn9	32.5	2.81847	2.78495		0.151975	0.157525	0.110186	0.089618	0.292197	0.0135488	0.0194254	0.00375449	0.0605615	0.101208		0.115368	0.118609	0.108737	0.0994548	0.331811	0.0170915	0.0165021	0.000884043	0.0845734	0.106969
185	Or56	146	Lime113	74	3.10397	3.15483		0.18083	0.151257	0.109527	0.0965517	0.0653419	0.0573933	0.0579778	0.0075979	0.138048	0.135476		0.11798	0.0894967	0.119113	0.109403	0.0909532	0.0644117	0.073151	0.010034	0.161515	0.163942
12	Aq4	23	Blk17	93	3.1637	3.11355		0.157709	0.147137	0.137445	0.126285	0.0678414	0.0798825	0.0951542	0.00998532	0.086931	0.09163		0.163698	0.143994	0.102311	0.0894278	0.0689655	0.0500189	0.0617658	0.0113679	0.151951	0.156499
130	LB12	25	Blk24	91	3.28196	2.93026		0.0830024	0.0718824	0.110604	0.0923352	0.158062	0.0841938	0.0851867	0.0855838	0.103654	0.125496		0.0532417	0.0412194	0.162731	0.130957	0.316445	0.0571061	0.0622585	0.0957492	0.032632	0.0476599
145	LG281	54	DB1	70	3.20317	2.85583		0.133573	0.101616	0.112029	0.107002	0.0736086	0.0775583	0.102693	0.0157989	0.122801	0.153321		0.0784526	0.0645205	0.119573	0.0961721	0.0769647	0.0336805	0.0321926	0.00189368	0.225889	0.270661
175	LP5	4	Aq13	94.5	3.11581	3.12012		0.127346	0.0990734	0.153481	0.140413	0.152768	0.0458541	0.0724638	0.00356379	0.0938465	0.11119		0.128189	0.1257	0.121717	0.140759	0.179963	0.0643435	0.0659614	0.113503	0.027878	0.0319851
246	Y2	207	R39	59.75	3.11939	3.22484		0.0992028	0.0827534	0.0926231	0.0723776	0.142351	0.0451727	0.0417563	0.0468177	0.154751	0.222194		0.108985	0.116488	0.0870381	0.101107	0.108235	0.0821609	0.0870381	0.0247608	0.114237	0.169949
77	DG1	9	Aq32	75	3.26395	3.14421		0.119092	0.101632	0.122782	0.111994	0.15401	0.0570617	0.0604684	0.100355	0.0777857	0.094819		0.128635	0.12654	0.121981	0.141326	0.178167	0.0653031	0.0659192	0.111755	0.0278462	0.0325283
198	R17	91	DG47	81	3.15919	3.16573		0.103143	0.0854286	0.114857	0.112571	0.23	0.083	0.103286	0.0837143	0.0325714	0.0514286		0.116543	0.103326	0.12166	0.106595	0.159466	0.0764639	0.0758954	0.00554292	0.101478	0.13303
77	DG1	7	Aq30	95	3.26395	3.2688		0.119092	0.101632	0.122782	0.111994	0.15401	0.0570617	0.0604684	0.100355	0.0777857	0.094819		0.121677	0.109806	0.110177	0.106096	0.142327	0.0822307	0.0772845	0.0436503	0.0942253	0.112526
239	Wh5	101	Gry21	41.5	3.24872	3.14491		0.0759283	0.0700166	0.0827637	0.104933	0.158877	0.0857196	0.102531	0.0605949	0.0969887	0.161648		0.0900428	0.0801245	0.126021	0.124271	0.17853	0.0762349	0.071373	0.00777907	0.0995722	0.146052
98	Gry12	106	Gry34	39	3.18153	3.04976		0.114119	0.098903	0.088995	0.0739561	0.127389	0.0796178	0.054494	0.0401628	0.106157	0.216207		0.0910426	0.0778267	0.0723201	0.0706681	0.100954	0.073605	0.0737885	0.0111968	0.176946	0.251652
50	Brn7	104	Gry30	74	3.24342	3.00269		0.115472	0.0984179	0.12369	0.107253	0.139511	0.116088	0.110129	0.026916	0.0770495	0.0854736		0.0745661	0.0672809	0.0964217	0.0829226	0.113992	0.0563531	0.0580673	0.00642811	0.2042	0.239769
246	Y2	198	R17	52	3.11939	3.15919		0.0992028	0.0827534	0.0926231	0.0723776	0.142351	0.0451727	0.0417563	0.0468177	0.154751	0.222194		0.103143	0.0854286	0.114857	0.112571	0.23	0.083	0.103286	0.0837143	0.0325714	0.0514286
98	Gry12	102	Gry27	85	3.18153	3.09888		0.114119	0.098903	0.088995	0.0739561	0.127389	0.0796178	0.054494	0.0401628	0.106157	0.216207		0.124257	0.108628	0.084216	0.0719452	0.0933867	0.0576079	0.0560579	0.0240248	0.132007	0.247869
98	Gry12	113	Gry49	62	3.18153	3.03249		0.114119	0.098903	0.088995	0.0739561	0.127389	0.0796178	0.054494	0.0401628	0.106157	0.216207		0.168944	0.142112	0.0852174	0.0911801	0.0814907	0.0325466	0.0352795	0.018882	0.116273	0.228075
246	Y2	213	R64	73	3.11939	3.29385		0.0992028	0.0827534	0.0926231	0.0723776	0.142351	0.0451727	0.0417563	0.0468177	0.154751	0.222194		0.116912	0.100993	0.107155	0.0847313	0.134372	0.0890106	0.0960288	0.0621363	0.0895241	0.119137
164	Lime7	41	Brn12	56.5	3.19255	3.09558		0.0950833	0.0796424	0.110524	0.115603	0.206623	0.073141	0.0725315	0.0424624	0.0662332	0.138155		0.114632	0.100025	0.134192	0.135182	0.23694	0.0564496	0.0606586	0.0203021	0.0651151	0.0765041
246	Y2	212	R61	56	3.11939	3.24961		0.0992028	0.0827534	0.0926231	0.0723776	0.142351	0.0451727	0.0417563	0.0468177	0.154751	0.222194		0.105107	0.092769	0.117289	0.0958926	0.172263	0.0537248	0.0709043	0.0684054	0.0960487	0.127596
145	LG281	71	DB31	88.5	3.20317	3.17667		0.133573	0.101616	0.112029	0.107002	0.0736086	0.0775583	0.102693	0.0157989	0.122801	0.153321		0.125768	0.110404	0.104697	0.100966	0.0915277	0.0882353	0.0785777	0.00834065	0.121159	0.170325
72	DB3	186	Or57	64.5	3.10702	3.02709		0.146547	0.12899	0.0935868	0.0934417	0.0291642	0.089379	0.0809634	0.0113175	0.169037	0.157574		0.12932	0.0983256	0.0769505	0.0717848	0.0195939	0.0904881	0.0910224	0.0133595	0.212504	0.196651
144	LG181	169	LP17	78	3.24429	3.2753		0.0811099	0.0637292	0.113737	0.0876658	0.184022	0.102302	0.105656	0.121055	0.0574783	0.0832444		0.10599	0.0879354	0.115548	0.108963	0.15463	0.0620221	0.068819	0.117247	0.0815633	0.0972812
175	LP5	12	Aq4	46	3.11581	3.1637		0.127346	0.0990734	0.153481	0.140413	0.152768	0.0458541	0.0724638	0.00356379	0.0938465	0.11119		0.157709	0.147137	0.137445	0.126285	0.0678414	0.0798825	0.0951542	0.00998532	0.086931	0.09163
50	Brn7	47	Brn28	73.5	3.24342	3.0914		0.115472	0.0984179	0.12369	0.107253	0.139511	0.116088	0.110129	0.026916	0.0770495	0.0854736		0.130053	0.109354	0.114236	0.104081	0.123609	0.0445226	0.0488186	0.00351494	0.160711	0.161101
175	LP5	1	Aq1	68	3.11581	3.13841		0.127346	0.0990734	0.153481	0.140413	0.152768	0.0458541	0.0724638	0.00356379	0.0938465	0.11119		0.152457	0.124373	0.127716	0.109328	0.0554998	0.0668673	0.0625209	0.0110331	0.147108	0.143096
198	R17	90	DG46	96.5	3.15919	3.14606		0.103143	0.0854286	0.114857	0.112571	0.23	0.083	0.103286	0.0837143	0.0325714	0.0514286		0.176866	0.148475	0.12408	0.112934	0.150158	0.0725552	0.0891693	0.0559411	0.031756	0.0380652
180	Or236	114	Gry55	63	3.26333	3.07505		0.0853317	0.066023	0.125195	0.128932	0.110246	0.0703831	0.0657116	0.0934288	0.0977889	0.15696		0.0931867	0.0806599	0.0659945	0.0629392	0.0326917	0.0779102	0.0574397	0.0925756	0.183013	0.25359
217	Wh10	152	Lime19	74	3.0918	3.19326		0.0667548	0.0502313	0.10553	0.082397	0.166557	0.067636	0.0621282	0.0392157	0.109495	0.250055		0.0966197	0.0792958	0.0994366	0.0815493	0.140563	0.0771831	0.0840845	0.0360563	0.0946479	0.210563
27	Blk30	78	DG107	98	3.23588	3.25935		0.129504	0.0830287	0.0825065	0.106527	0.0375979	0.0887728	0.0762402	0.140992	0.094517	0.160313		0.105839	0.0785043	0.0892193	0.0944675	0.0857205	0.071944	0.0782856	0.0879073	0.123333	0.18478
4	Aq13	59	DB13	74	3.12012	2.96603		0.128189	0.1257	0.121717	0.140759	0.179963	0.0643435	0.0659614	0.113503	0.027878	0.0319851		0.154437	0.122867	0.09343	0.0955631	0.0136519	0.0644198	0.0631399	0.00298635	0.203072	0.186433
144	LG181	168	LP16	67.5	3.24429	3.30507		0.0811099	0.0637292	0.113737	0.0876658	0.184022	0.102302	0.105656	0.121055	0.0574783	0.0832444		0.103803	0.0848627	0.0992512	0.10718	0.120393	0.096168	0.0860373	0.0741448	0.100866	0.127294
98	Gry12	103	Gry28	58	3.18153	3.09875		0.114119	0.098903	0.088995	0.0739561	0.127389	0.0796178	0.054494	0.0401628	0.106157	0.216207		0.14221	0.10715	0.108923	0.100847	0.171755	0.0425448	0.0547567	0.00787867	0.0953319	0.168604
77	DG1	15	Aq51	88	3.26395	3.24972		0.119092	0.101632	0.122782	0.111994	0.15401	0.0570617	0.0604684	0.100355	0.0777857	0.094819		0.107956	0.0849566	0.128608	0.134241	0.159352	0.0948134	0.0999765	0.0560901	0.0603145	0.0736916
244	Y16	56	DB109	89	3.16913	3.1816		0.105716	0.0717662	0.120327	0.096691	0.136657	0.0691878	0.0923936	0.0103137	0.136227	0.160722		0.134451	0.119987	0.12426	0.112097	0.164366	0.0838264	0.0920447	0.0121631	0.073307	0.0834977
98	Gry12	107	Gry35	76	3.18153	3.22126		0.114119	0.098903	0.088995	0.0739561	0.127389	0.0796178	0.054494	0.0401628	0.106157	0.216207		0.108344	0.0837646	0.0899094	0.0912031	0.141979	0.0640362	0.0468952	0.0659767	0.133247	0.174644
144	LG181	170	LP19	61.5	3.24429	3.27048		0.0811099	0.0637292	0.113737	0.0876658	0.184022	0.102302	0.105656	0.121055	0.0574783	0.0832444		0.108524	0.0963467	0.125716	0.0977794	0.159563	0.0569484	0.077543	0.102436	0.0750358	0.100107
98	Gry12	97	Gry112	72	3.18153	3.24879		0.114119	0.098903	0.088995	0.0739561	0.127389	0.0796178	0.054494	0.0401628	0.106157	0.216207		0.109695	0.100716	0.0931926	0.0737775	0.106419	0.0675889	0.0806941	0.0632205	0.120495	0.184201
144	LG181	172	LP23	71.5	3.24429	3.25537		0.0811099	0.0637292	0.113737	0.0876658	0.184022	0.102302	0.105656	0.121055	0.0574783	0.0832444		0.0809933	0.0656765	0.0816895	0.0925969	0.0758877	0.0881875	0.0814574	0.12764	0.135066	0.170805
98	Gry12	109	Gry37	65.5	3.18153	3.19327		0.114119	0.098903	0.088995	0.0739561	0.127389	0.0796178	0.054494	0.0401628	0.106157	0.216207		0.0861838	0.072425	0.0831263	0.0731894	0.121727	0.0716606	0.0636346	0.0672654	0.147334	0.213453
4	Aq13	74	DB48	72	3.12012	3.11769		0.128189	0.1257	0.121717	0.140759	0.179963	0.0643435	0.0659614	0.113503	0.027878	0.0319851		0.199783	0.188056	0.0899023	0.0851249	0.057329	0.0636265	0.0655809	0.0238871	0.0985885	0.128122
89	DG4	43	Brn17	53	2.81847	2.93242		0.151975	0.157525	0.110186	0.089618	0.292197	0.0135488	0.0194254	0.00375449	0.0605615	0.101208		0.130868	0.109124	0.117862	0.0963219	0.243853	0.018289	0.0219468	0.00325137	0.116237	0.142248
12	Aq4	30	Blk37	83	3.1637	3.08098		0.157709	0.147137	0.137445	0.126285	0.0678414	0.0798825	0.0951542	0.00998532	0.086931	0.09163		0.208578	0.169853	0.11348	0.107598	0.0416667	0.0813725	0.121814	0.010049	0.0730392	0.072549
4	Aq13	66	DB24	70	3.12012	2.96267		0.128189	0.1257	0.121717	0.140759	0.179963	0.0643435	0.0659614	0.113503	0.027878	0.0319851		0.213825	0.171867	0.0761162	0.0857988	0.0236686	0.0591716	0.0527165	0.00430339	0.149543	0.162991
130	LB12	22	Blk16	70	3.28196	3.22804		0.0830024	0.0718824	0.110604	0.0923352	0.158062	0.0841938	0.0851867	0.0855838	0.103654	0.125496		0.0755287	0.0705654	0.115667	0.0906344	0.201985	0.0679758	0.0634441	0.114588	0.0906344	0.108977
12	Aq4	32	Blk40	48	3.1637	2.66645		0.157709	0.147137	0.137445	0.126285	0.0678414	0.0798825	0.0951542	0.00998532	0.086931	0.09163		0.305307	0.267022	0.106857	0.0976496	0.0256845	0.0692997	0.0850497	0.00629998	0.0157499	0.0210807
164	Lime7	171	LP20	56	3.19255	3.26079		0.0950833	0.0796424	0.110524	0.115603	0.206623	0.073141	0.0725315	0.0424624	0.0662332	0.138155		0.0778599	0.060896	0.102218	0.0904741	0.0669856	0.135711	0.124402	0.0809047	0.103958	0.15659
4	Aq13	65	DB21	64.5	3.12012	3.07208		0.128189	0.1257	0.121717	0.140759	0.179963	0.0643435	0.0659614	0.113503	0.027878	0.0319851		0.11801	0.0962264	0.0662093	0.0691252	0.048199	0.0921098	0.104117	0.0102916	0.17753	0.218182
145	LG281	205	R36	70.5	3.20317	3.16465		0.133573	0.101616	0.112029	0.107002	0.0736086	0.0775583	0.102693	0.0157989	0.122801	0.153321		0.148317	0.119916	0.137097	0.128682	0.0508415	0.0778401	0.0785414	0.0122721	0.118864	0.12763
77	DG1	6	Aq26	88	3.26395	3.27975		0.119092	0.101632	0.122782	0.111994	0.15401	0.0570617	0.0604684	0.100355	0.0777857	0.094819		0.0986306	0.0890906	0.106478	0.0946299	0.160948	0.0677027	0.0769349	0.0804739	0.107093	0.118018
251	Y875	162	Lime38	63	3.19045	3.03117		0.108605	0.0940446	0.118033	0.0954768	0.109679	0.0756654	0.0893901	0.0121733	0.130923	0.16601		0.0475402	0.0373699	0.0896405	0.0851466	0.0868023	0.0468307	0.0352412	0.141911	0.186377	0.243141
50	Brn7	48	Brn29	88	3.24342	3.17268		0.115472	0.0984179	0.12369	0.107253	0.139511	0.116088	0.110129	0.026916	0.0770495	0.0854736		0.121944	0.0972183	0.133464	0.121944	0.162967	0.0803597	0.0893509	0.00730542	0.0862602	0.0991852
92	DG5	208	R42	54	3.27086	3.07562		0.134755	0.113837	0.129525	0.144409	0.0820595	0.0631537	0.0772325	0.0925181	0.0808528	0.0816573		0.130802	0.100844	0.154008	0.12616	0.0544304	0.0523207	0.057384	0.00464135	0.139662	0.179747
77	DG1	158	Lime29	74	3.26395	3.28511		0.119092	0.101632	0.122782	0.111994	0.15401	0.0570617	0.0604684	0.100355	0.0777857	0.094819		0.122058	0.0997384	0.107934	0.107411	0.0875327	0.0592851	0.0655623	0.12816	0.1034	0.118919
4	Aq13	61	DB15	93.5	3.12012	3.22615		0.128189	0.1257	0.121717	0.140759	0.179963	0.0643435	0.0659614	0.113503	0.027878	0.0319851		0.127549	0.108822	0.108822	0.105909	0.0701207	0.102996	0.107782	0.0185185	0.115273	0.134207
77	DG1	10	Aq33	92.5	3.26395	3.26963		0.119092	0.101632	0.122782	0.111994	0.15401	0.0570617	0.0604684	0.100355	0.0777857	0.094819		0.118499	0.0969267	0.121602	0.124261	0.153517	0.0753546	0.0910165	0.0778664	0.0610225	0.079935
36	Blk4RU	147	Lime132	99.5	3.13159	3.14932		0.109944	0.0930604	0.0876097	0.0853496	0.0715235	0.0983781	0.0838873	0.00850838	0.174422	0.187317		0.103187	0.0740317	0.089324	0.0824639	0.124339	0.068315	0.0734601	0.021009	0.166786	0.197084
10	Aq33	57	DB116	98	3.26963	3.2668		0.118499	0.0969267	0.121602	0.124261	0.153517	0.0753546	0.0910165	0.0778664	0.0610225	0.079935		0.0903019	0.0754014	0.109827	0.108285	0.139499	0.065639	0.0593449	0.0895311	0.120231	0.14194
87	DG35	40	Brn119	98	3.20601	3.18864		0.168751	0.155188	0.10569	0.118901	0.0820856	0.0982914	0.104104	0.0325876	0.0586577	0.0757442		0.159751	0.150868	0.117195	0.121039	0.110434	0.0776879	0.0807371	0.0168368	0.0731804	0.092271
85	DG32	150	Lime158	97	3.25536	3.27538		0.10865	0.100182	0.114252	0.105654	0.176003	0.069828	0.073606	0.0558885	0.0904117	0.105524		0.102733	0.0888614	0.129378	0.113171	0.144898	0.0657877	0.0690839	0.074303	0.091471	0.120313
248	Y266	46	Brn26	96	3.12853	3.20178		0.140662	0.124292	0.123284	0.110062	0.1797	0.0532679	0.0498678	0.010578	0.0944465	0.11384		0.13977	0.110579	0.113803	0.109707	0.120251	0.0829557	0.0815615	0.010718	0.1023	0.128355
251	Y875	136	LB218	96	3.19045	3.16683		0.108605	0.0940446	0.118033	0.0954768	0.109679	0.0756654	0.0893901	0.0121733	0.130923	0.16601		0.0993491	0.0824483	0.12687	0.0962658	0.0993491	0.0862167	0.084047	0.00947813	0.134864	0.181112
84	DG31	20	Blk149	95	3.27935	3.29475		0.102687	0.0864118	0.124903	0.100232	0.149315	0.0813743	0.0829243	0.058512	0.09597	0.11767		0.114496	0.0904476	0.112759	0.113694	0.121977	0.0877756	0.0891116	0.0577154	0.0951236	0.1169
201	R28	255	R66Y	95	2.93146	2.95161		0.0884249	0.0764507	0.0764507	0.0724593	0.0574148	0.0635554	0.0555726	0.00921093	0.226896	0.273565		0.103458	0.0854175	0.100861	0.0926609	0.0936176	0.0384037	0.038267	0.00218669	0.190105	0.255023
227	Wh21	190	Or75Blk	94.5	2.90509	3.19132		0.0596017	0.0520626	0.155761	0.119488	0.234282	0.030441	0.0328592	0.00142248	0.144097	0.169986		0.105189	0.0853487	0.11599	0.0962667	0.120803	0.0861705	0.0915708	0.0112703	0.120803	0.166588
51	Brn8	173	LP32	93	3.06825	3.12294		0.0734181	0.0590887	0.120592	0.104492	0.192401	0.0502335	0.0623088	0.00949928	0.152954	0.175012		0.0890837	0.0769231	0.130656	0.12599	0.177602	0.0634898	0.0499152	0.010181	0.136029	0.14013
182	Or35	149	Lime148	93	3.28739	3.21368		0.0916762	0.076516	0.118278	0.090246	0.146882	0.0982551	0.124857	0.096968	0.0700801	0.0862414		0.0802336	0.0642377	0.0914054	0.0874698	0.217976	0.0854386	0.0807414	0.0646185	0.107147	0.120731
182	Or35	148	Lime146	93	3.28739	3.15947		0.0916762	0.076516	0.118278	0.090246	0.146882	0.0982551	0.124857	0.096968	0.0700801	0.0862414		0.0670791	0.0468219	0.0987385	0.0855167	0.216764	0.0912179	0.107108	0.165454	0.0568899	0.0644105
53	Brn9	181	Or28	92	2.78495	2.88001		0.115368	0.118609	0.108737	0.0994548	0.331811	0.0170915	0.0165021	0.000884043	0.0845734	0.106969		0.110265	0.0896414	0.150223	0.119639	0.309234	0.0332787	0.0357394	0.00292946	0.065034	0.0840169
88	DG37	257	Wh289	92	3.28444	3.2808		0.117231	0.106051	0.103091	0.0955278	0.142223	0.0741532	0.103584	0.0600132	0.0810589	0.117067		0.136584	0.114502	0.0939089	0.0957698	0.0934127	0.0657487	0.0805111	0.0681057	0.118348	0.13311
43	brn17	261	Y40	91	2.93242	3.08503		0.130868	0.109124	0.117862	0.0963219	0.243853	0.018289	0.0219468	0.00325137	0.116237	0.142248		0.137878	0.118578	0.11108	0.0981672	0.222438	0.0515135	0.0551236	0.00735907	0.0930297	0.104832
176	LP61	52	Brn94	91	3.0364	3.09686		0.124906	0.120391	0.105719	0.099699	0.136569	0.0342363	0.0349887	0.00526712	0.126411	0.211813		0.0912658	0.0813924	0.123924	0.119241	0.140506	0.0474684	0.0572152	0.00835443	0.13	0.200633
202	R29	167	LP138	90	3.17495	3.17177		0.0873842	0.0862438	0.104205	0.0923735	0.0172488	0.0831076	0.0774056	0.112616	0.150962	0.188453		0.168924	0.147707	0.110984	0.115554	0.05386	0.0612045	0.0581035	0.0326424	0.102987	0.148033
8	Aq31	249	Y46	89	3.14421	3.29602		0.128635	0.12654	0.121981	0.141326	0.178167	0.0653031	0.0659192	0.111755	0.0278462	0.0325283		0.113703	0.0936747	0.121435	0.120421	0.109646	0.0709849	0.0717455	0.110407	0.079351	0.108632
210	R46	240	Wh73Wh74	88	2.78171	3.05913		0.0827569	0.0695619	0.124007	0.100179	0.33692	0.0201127	0.0161414	0.00333077	0.119139	0.12785		0.130078	0.122312	0.147252	0.114845	0.214008	0.0458483	0.0507766	0.00492832	0.0800478	0.0899044
10	Aq33	58	DB118	85	3.26963	3.05368		0.118499	0.0969267	0.121602	0.124261	0.153517	0.0753546	0.0910165	0.0778664	0.0610225	0.079935		0.0637695	0.045111	0.140057	0.109235	0.265352	0.0506613	0.0642419	0.0310581	0.103448	0.127067
210	R46	241	Wh75	84.5	2.78171	3.20361		0.0827569	0.0695619	0.124007	0.100179	0.33692	0.0201127	0.0161414	0.00333077	0.119139	0.12785		0.154553	0.137502	0.121538	0.102794	0.112226	0.0761882	0.0804208	0.0162051	0.0915467	0.107026
236	Wh33R	76	DB87	84.5	3.2569	3.03474		0.103806	0.0949912	0.0935394	0.0955097	0.105361	0.0890802	0.101213	0.182101	0.049777	0.084621		0.0750664	0.0566015	0.126599	0.112117	0.308955	0.0642047	0.0692735	0.0534637	0.0532223	0.0804972
168	lp16	117	HP106	84	3.30507	3.2523		0.103803	0.0848627	0.0992512	0.10718	0.120393	0.096168	0.0860373	0.0741448	0.100866	0.127294		0.0573855	0.0458055	0.123392	0.110396	0.150669	0.116444	0.111683	0.0770715	0.102676	0.104478
172	LP23	178	Or101	84	3.25537	3.30349		0.0809933	0.0656765	0.0816895	0.0925969	0.0758877	0.0881875	0.0814574	0.12764	0.135066	0.170805		0.0999121	0.0769424	0.0913769	0.0835948	0.117736	0.0889921	0.0889921	0.12489	0.105184	0.12238
248	Y266	49	Brn33	81	3.12853	3.22377		0.140662	0.124292	0.123284	0.110062	0.1797	0.0532679	0.0498678	0.010578	0.0944465	0.11384		0.124094	0.100135	0.128517	0.110333	0.124462	0.101364	0.109964	0.0162182	0.0759307	0.108981
54	DB1	232	Wh276	80	2.85583	3.18017		0.0784526	0.0645205	0.119573	0.0961721	0.0769647	0.0336805	0.0321926	0.00189368	0.225889	0.270661		0.133919	0.113982	0.114376	0.116081	0.111621	0.0608604	0.0743704	0.0114113	0.109391	0.153987
216	Wh28	116	HP101	78	3.06237	3.04943		0.131532	0.109249	0.0885427	0.0960363	0.0238612	0.0767107	0.0830211	0.012818	0.161112	0.217117		0.142068	0.124509	0.0798134	0.070113	0.0326621	0.0774804	0.0766208	0.0119106	0.162083	0.222741
23	Blk17	256	Wh244	77	3.11355	3.08883		0.163698	0.143994	0.102311	0.0894278	0.0689655	0.0500189	0.0617658	0.0113679	0.151951	0.156499		0.175134	0.15966	0.109681	0.116527	0.184171	0.0531289	0.0551828	0.0168424	0.0572368	0.072436
207	R39	235	Wh331	73	3.22484	3.04168		0.108985	0.116488	0.0870381	0.101107	0.108235	0.0821609	0.0870381	0.0247608	0.114237	0.169949		0.0932415	0.0793139	0.11406	0.12828	0.284123	0.0608415	0.108488	0.0606949	0.0303475	0.0406099
245	Y163	253	DB44	73	2.84884	3.07151		0.089434	0.064717	0.0709434	0.0628302	0.0260377	0.0686792	0.0873585	0.00603774	0.227358	0.296604		0.0814492	0.0573846	0.0793336	0.0818458	0.0454846	0.101415	0.14399	0.0197012	0.147825	0.241571
207	R39	219	Wh111	69	3.22484	3.16499		0.108985	0.116488	0.0870381	0.101107	0.108235	0.0821609	0.0870381	0.0247608	0.114237	0.169949		0.123969	0.124873	0.0918748	0.0931179	0.100915	0.0720985	0.0850944	0.0133348	0.0966211	0.198101
228	Wh22	193	R104R	69	2.99225	3.07325		0.0597931	0.0476299	0.0680914	0.058088	0.0685461	0.0894623	0.0926452	0.0302376	0.228601	0.256906		0.054948	0.0510803	0.0674847	0.0501467	0.146706	0.0769539	0.0764204	0.0518805	0.21299	0.21139
60	DB14	118	HP148RU	68	3.09335	3.22365		0.0967026	0.0890932	0.100507	0.0843373	0.0849715	0.0504122	0.0558022	0.0279011	0.165821	0.244451		0.0803447	0.0764162	0.0743885	0.0827525	0.0698264	0.0903561	0.0666582	0.111773	0.16183	0.185655
260	Wh47	197	R171Gry	68	3.19682	3.17705		0.0943814	0.0795203	0.107157	0.0855169	0.11902	0.0771738	0.090992	0.0224221	0.145222	0.178595		0.0990991	0.0819529	0.127579	0.119006	0.211566	0.064952	0.0831154	0.0293519	0.076286	0.107091
156	Lime24	259	Wh366	66	2.93392	2.89152		0.0524838	0.0488121	0.134773	0.099784	0.303024	0.0518359	0.0663067	0.0062635	0.109935	0.126782		0.0430854	0.0359852	0.110376	0.0847184	0.290947	0.0563176	0.0577699	0.00742295	0.125061	0.188317
82	DG23	81	DG152	65	2.86731	3.144		0.0961145	0.091002	0.148432	0.122699	0.329755	0.0412406	0.0461827	0.00579414	0.0519768	0.066803		0.168709	0.146223	0.118621	0.1096	0.0902114	0.0696109	0.0628787	0.00632826	0.104888	0.12293
260	Wh47	254	R172	59	3.19682	3.21338		0.0943814	0.0795203	0.107157	0.0855169	0.11902	0.0771738	0.090992	0.0224221	0.145222	0.178595		0.0628729	0.0463515	0.119015	0.120086	0.186018	0.0810769	0.0910203	0.0575187	0.113508	0.122533
43	Brn17	99	Gry125	56.5	2.93242	2.82742		0.130868	0.109124	0.117862	0.0963219	0.243853	0.018289	0.0219468	0.00325137	0.116237	0.142248		0.171364	0.144884	0.0624172	0.0508795	0.0130509	0.0489881	0.0406658	0.00945716	0.243995	0.214299
107	Gry35	163	Lime63DB	55.5	3.22126	3.30259		0.108344	0.0837646	0.0899094	0.0912031	0.141979	0.0640362	0.0468952	0.0659767	0.133247	0.174644		0.0845819	0.0738218	0.118769	0.0967039	0.123808	0.0961591	0.091392	0.0875783	0.102969	0.124217
199	R19	143	LB81	53	3.20205	3.17948		0.123235	0.114035	0.0885751	0.084724	0.0363714	0.0680359	0.0868635	0.0693196	0.137997	0.190843		0.0509571	0.0413201	0.113531	0.10231	0.0992739	0.0719472	0.069571	0.0968977	0.153531	0.20066
22	Blk16	127	HP39	51	3.22804	3.19866		0.0755287	0.0705654	0.115667	0.0906344	0.201985	0.0679758	0.0634441	0.114588	0.0906344	0.108977		0.0859851	0.0687204	0.116452	0.0993568	0.098172	0.0914015	0.104773	0.0194651	0.155383	0.160291
184	Or51	258	Wh293	36	3.22222	2.62526		0.133572	0.124914	0.120379	0.114608	0.143466	0.048509	0.0493335	0.132472	0.0678851	0.0648619		0.165576	0.16399	0.129486	0.138211	0.311124	0.0374777	0.0412453	0.00634543	0.00257783	0.00396589
[truncated: 33 more columns]

## Sheet: Figure 7 data
Millbrook 2019				Tutor	Tutor	Tutor	Tutor	Tutor	Tutor	Tutor		pupil	pupil	pupil	pupil	pupil	pupil	pupil			Colony 3 (Bottjer Lab)				Colony 4 (Regan Lab)				RU 2002 (Notteb ohm Lab)				RU 2019 (Jarvis Lab)
				mean	mean	mean	mean	mean	mean	mean		mean	mean	mean	mean	mean	mean	mean			Entropy	FM	Pitch		Entropy	FM	Pitch		Entropy	FM	Pitch		Entropy	FM	Pitch
tutor name	pupil name	similarity	Influence	Amplitude	Pitch	Mean freq	Goodness	FM	AM	Entropy	pupil	Amplitude	Pitch	Mean freq	Goodness	FM	AM	Entropy			-2.99255	36.098	1283.94		-2.17885	52.5553	1120.58		-3.1624	44.4713	1726.23		-2.0047	44.4927	1123.14
Aq12	Lime24	52	8	57.679	2292.9	4391.2	228.19	44.369	-0.005	-2.283	Lime24	46.004	1272.1	3551.3	495.49	28.059	-0.009	-3.101			-2.77737	54.8821	1679.93		-2.1694	56.5857	1419.07		-2.60131	45.0984	1912.95		-3.93063	41.1097	2530.59
Aq12	Lime31	46	15.5	57.679	2292.9	4391.2	228.19	44.369	-0.005	-2.283	Lime31	47.735	2039.9	3920.4	222.44	48.123	-0.009	-2.804			-3.52738	35.2274	2470.71		-1.63471	58.1831	1161.45		-3.47214	44.4522	1601.68		-2.0971	41.1833	1267.52
Aq2	LB35	36.5	16	45.024	2304.7	3703.1	281.74	44.313	-0.016	-3.731	LB35	46.987	1297.6	3226.5	379.8	37.378	-0.008	-2.854			-2.60869	44.424	1301.16		-1.91188	51.2074	1277.78		-2.21399	49.0086	1473.26		-2.04958	42.477	826.567
Aq12	Lime23	52	18	57.679	2292.9	4391.2	228.19	44.369	-0.005	-2.283	Lime23	48.534	2605.4	3762.6	272.08	53.377	-0.009	-2.75			-2.79493	40.794	1388.36		-2.27145	43.8052	1446.87		-3.1684	44.2256	2216.72		-2.41245	40.5555	888.806
Aq2	LB21	58	25	45.024	2304.7	3703.1	281.74	44.313	-0.016	-3.731	LB21	53.07	1638.6	3586.1	262.13	45.14	-0.008	-2.758			-2.80449	41.5448	2290.27		-1.93208	54.0631	1280.5		-3.6981	43.4281	1651.5		-1.98095	42.4611	856.573
LG281	DB35	36	25	44.313	1423.4	4399.9	262.07	38.425	-0.009	-1.846	DB35	44.196	1561.8	3658.2	390.86	42.929	-0.013	-3.088			-2.25569	42.5461	1196.61		-2.34968	53.8098	1932.42		-3.88506	40.5966	1523.58		-2.22572	41.4427	1059.23
Aq12	Lime21	52	25.5	57.679	2292.9	4391.2	228.19	44.369	-0.005	-2.283	Lime21	49.665	839.66	3270.4	602.51	25.511	-0.009	-2.565			-2.66285	46.1916	1605.19		-1.90597	54.3047	1391.92		-3.87735	46.513	2082.24		-2.20993	41.4244	953.59
HP10	R30	31.5	25.5	49.539	2183.1	3848.3	224.32	48.085	-0.02	-3.145	R30	49.5	1109.6	3233	486.68	49.492	-0.019	-1.767			-3.31458	43.89	1497.27		-2.2436	51.1335	1679.62		-2.91684	40.0636	1636.38		-2.09707	47.258	1917.69
Aq12	Lime72	46	31	57.679	2292.9	4391.2	228.19	44.369	-0.005	-2.283	Lime72	46.138	1134.5	3385.8	270.1	44.816	-0.01	-2.008			-2.00544	49.7678	871.275		-2.02994	57.4668	1223.75		-3.30026	44.4173	1601.87		-1.95174	43.48	1429.5
Aq12	Lime22	52	32.5	57.679	2292.9	4391.2	228.19	44.369	-0.005	-2.283	Lime22	47.97	1316.1	3080.5	257.18	44.143	-0.014	-2.698			-2.79017	45.1258	1478.3		-1.79638	57.0541	1821.17		-2.87113	42.181	2303.17		-1.9227	52.9059	1238.44
HP10	R29	37	33	49.539	2183.1	3848.3	224.32	48.085	-0.02	-3.145	R29	33.869	1490.6	4418.7	243.33	43.265	-0.013	-2.272			-3.12502	46.7572	1865.42		-1.23595	60.9133	994.6		-3.2028	48.1955	1605.31		-2.40168	45.7205	1713.93
Y875	DB16	60	34	46.847	1240.3	3467.4	403.01	41.797	-0.014	-2.539	DB16	54.047	1465.8	4051.9	271.8	43.019	-0.01	-2.189			-3.04742	45.8967	1051.23		-2.29584	56.5178	1916.63		-2.41828	41.8399	1187.19		-2.85546	41.9725	1604.21
HP10	Y258	47	34	49.539	2183.1	3848.3	224.32	48.085	-0.02	-3.145	Y258	46.09	2090	3708	246.47	51.021	-0.026	-2.551			-2.90756	45.1973	1143.03		-2.08051	53.0167	1974.14		-3.54283	43.7729	1525.61		-2.6346	39.7148	1329.21
Wh1	Blk42	42	34.5	41.273	1455.5	3007.4	369.39	39.29	-0.013	-2.864	Blk42	49.486	1165.5	3185.4	338.66	47.97	-0.011	-2.175			-2.88453	48.3904	2151.81		-2.20707	55.5627	850.578		-3.28296	45.1967	1825.67		-3.04642	46.49	1765.07
LP5	Aq2	20	34.5	51.605	1193.8	3767.8	476.54	46.064	-0.006	-2.199	Aq2	45.024	2304.7	3703.1	281.74	44.313	-0.016	-3.731			-2.81674	42.4567	978.071		-2.08107	49.9783	1471.46		-3.56296	42.4341	1039.79		-2.85614	39.9133	1425.3
Brn12	Wh28	21	35	42.927	944.2	3284.1	530.46	37.188	-0.008	-1.9	Wh28	46.355	1533.9	3329.7	221.02	45.895	-0.008	-2.351			-2.38162	45.1495	754.911		-2.73056	48.9467	1693.13		-3.48431	44.1092	1195.49		-2.26912	47.5382	1529.91
Y875	Lime28	59	37	46.847	1240.3	3467.4	403.01	41.797	-0.014	-2.539	Lime28	45.169	1543.2	3811.6	313.23	32.075	-0.01	-3.714			-2.36706	42.3963	906.041		-2.10879	52.4354	814.885		-3.39926	39.1684	1684.23		-2.90429	42.2073	1143.48
HP10	R28	50.5	41	49.539	2183.1	3848.3	224.32	48.085	-0.02	-3.145	R28	42.986	1664.2	3578.1	310.85	43.142	-0.006	-2.454			-2.72274	52.2669	1503.75		-2.02757	57.067	799.658		-2.97236	45.3903	1162.1		-2.46399	34.4921	892.672
Aq12	Lime74	46	41	57.679	2292.9	4391.2	228.19	44.369	-0.005	-2.283	Lime74	48.076	2459.7	5131.8	201.68	48.684	-0.007	-2.693			-3.18009	39.8279	885.622		-2.16716	56.7235	1939.34		-2.85392	36.5128	1468.5		-2.06115	51.083	1255.1
Y875	DB27	37	41	46.847	1240.3	3467.4	403.01	41.797	-0.014	-2.539	DB27	51.694	2096.8	3802.9	277.51	44.868	-0.016	-3.158			-2.42013	52.3222	1190.92		-1.73788	57.1665	1136.45		-2.54874	49.333	1719.14		-1.21931	41.9819	541.308
Wh1	Blk15	44.5	43	41.273	1455.5	3007.4	369.39	39.29	-0.013	-2.864	Blk15	46.426	1603.9	3713.5	258.39	43.19	-0.016	-2.824			-2.83409	51.2924	1260.96		-1.9982	54.3278	968.561		-3.13975	39.2958	1264.41		-2.51113	52.2547	966.698
LB13	HP23	45	43.5	47.219	1254.9	4099.7	338.85	38.757	-0.011	-2.326	HP23	46.711	1573.9	3657.1	539.04	54.376	-0.017	-2.321			-2.43585	54.2262	1932.02		-1.95345	49.7502	758.273		-2.60678	39.6387	1841.1		-3.47377	37.8934	2124.55
Y2	R19	40.5	44.5	45.227	1745.1	4509	411.96	40.991	-0.014	-2.325	R19	53.741	1788.3	3795.1	362.95	51.103	-0.016	-2.628			-3.55801	43.8639	2244.32		-1.90756	56.1682	1094.28		-2.05591	49.3869	1939.04		-2.97135	39.9955	1538.81
Y875	DB14	56	45.5	46.847	1240.3	3467.4	403.01	41.797	-0.014	-2.539	DB14	47.151	1805.1	4420.3	238.96	42.872	-0.011	-2.482			-2.46898	40.5842	864.988		-1.94635	55.5939	1409.82		-2.54554	43.8674	1642.18		-2.88189	47.4689	1604.67
Y875	DB7	51.5	47	46.847	1240.3	3467.4	403.01	41.797	-0.014	-2.539	DB7	55.346	2106.4	4455.5	249.02	47.159	-0.018	-2.752			-2.61455	41.7299	954.254		-1.85793	56.3264	2048.97		-2.94282	48.6382	1582.42		-2.04819	39.511	883.909
LB13	HP20	60	49	47.219	1254.9	4099.7	338.85	38.757	-0.011	-2.326	HP20	47.743	1263.6	3167.4	437.64	49.25	-0.01	-2.343			-3.50042	46.4368	1740.27		-1.91056	55.381	1783.62		-2.45951	39.6004	1595.66		-2.25117	43.7624	1787.81
Wh10	Lime3	54.5	49.5	41.942	1943.1	3660.8	394.32	37.109	-0.016	-3.258	Lime3	46.249	2111.3	4657.6	340.52	43.697	-0.017	-2.541			-1.94771	51.9304	1127.45		-1.69968	54.2614	960.71		-2.4112	43.4003	1666.98		-2.27335	45.766	1246.49
Y875	DB26	50	50.5	46.847	1240.3	3467.4	403.01	41.797	-0.014	-2.539	DB26	53.8	1882	3887	291.69	41.343	-0.017	-3.064			-2.48881	43.9169	869.718		-2.33035	50.255	1364.19		-2.47431	40.7307	1862.32		-2.33269	46.7194	2768.16
DG1	Lime30	97	51	46.395	1212.3	4158.9	358.89	37.222	-0.009	-2.112	Lime30	49.861	1069.8	3723.4	324.26	33.551	-0.011	-2.156			-2.33755	45.5362	1662.92		-2.36996	55.2936	1355.73		-2.71934	44.7045	1540.68		-2.17721	49.751	934.079
Aq2	LB34	57	52	45.024	2304.7	3703.1	281.74	44.313	-0.016	-3.731	LB34	47.475	1957.3	3777.1	309.51	44.075	-0.017	-3.133			-2.95727	43.7497	1465		-2.66242	46.9857	1237.45		-2.52096	44.0347	2262.83		-2.18222	51.6719	1865.86
Wh1	Blk44	62.5	52.5	41.273	1455.5	3007.4	369.39	39.29	-0.013	-2.864	Blk44	51.661	1845.5	3868.2	309.24	36.039	-0.01	-3.207			-2.77404	50.2247	1066.4		-1.92519	58.5568	985.695		-2.25918	47.291	899.559		-2.44867	43.2093	2167.23
LG281	DB30	84.5	53	44.313	1423.4	4399.9	262.07	38.425	-0.009	-1.846	DB30	48.605	1424	3775.9	325.18	45.751	-0.012	-2.001			-2.33997	50.243	1068.27		-1.84636	55.4773	1132.83		-2.55615	42.7944	1678.27		-2.09999	46.4612	1370.71
LP4	Wh84	74	54	50.073	1326.3	3500.1	338.28	48.549	-0.005	-2.417	Wh84	46.554	1072.2	3117.1	467.41	33.852	-0.012	-2.18			-2.71983	46.5498	1436.78		-2.15952	50.8913	929.466		-1.90942	54.316	2256.78		-2.26111	44.8549	1876.56
Wh1	Blk23	71	54	41.273	1455.5	3007.4	369.39	39.29	-0.013	-2.864	Blk23	50.043	1134.9	3162	374.16	37.913	-0.012	-2.599			-2.80206	46.8025	1144.27		-1.95901	55.5702	1686.82		-2.54285	45.0246	2066.23		-2.27958	51.0135	1202.14
Wh10	Gry31	38	54	41.942	1943.1	3660.8	394.32	37.109	-0.016	-3.258	Gry31	46.823	1278.1	3926.8	564.54	43.484	-0.016	-2.122			-3.25162	45.7987	1275.14		-3.1624	44.4713	1726.23		-2.21005	47.4598	2176.05		-2.5567	44.0995	1569.24
DG4	Brn16	35.5	54.5	47.511	1207.4	4208.3	411.42	23.68	-0.008	-2.376	Brn16	46.942	1625.5	4130.7	250.51	45.59	-0.014	-2.374			-2.59002	40.6659	1298.52		-2.60131	45.0984	1912.95		-2.55729	45.7907	1967.23		-2.22106	46.0643	2140.44
LP4	DG23	68	55	50.073	1326.3	3500.1	338.28	48.549	-0.005	-2.417	DG23	47.651	1018.9	3306.2	463.57	30.509	-0.003	-2.874			-2.48381	53.7298	2041.63		-3.47214	44.4522	1601.68		-2.55955	35.5607	937.332		-1.69163	46.2043	1421.42
Y875	DB25	52.5	55	46.847	1240.3	3467.4	403.01	41.797	-0.014	-2.539	DB25	49.942	1662.4	4198.4	457.35	42.693	-0.018	-2.776			-2.59621	49.0147	949.478		-2.21399	49.0086	1473.26		-2.93432	43.4737	2341.29		-2.78686	47.353	1675.56
HP6	DG26	86	56	46.395	1607.2	3585.8	394.33	38.044	-0.012	-2.571	DG26	53.031	1194.7	3694.4	588.97	41.191	-0.01	-2.246			-2.36879	49.2279	702.484		-3.1684	44.2256	2216.72		-2.13348	51.5524	1849.4		-3.0455	44.0696	1869.04
Wh10	Lime18	53	57	41.942	1943.1	3660.8	394.32	37.109	-0.016	-3.258	Lime18	42.874	1819.3	3638.8	341.91	46.062	-0.019	-2.916			-2.92622	43.9573	1089.69		-3.6981	43.4281	1651.5		-2.1051	43.6046	1765.41		-3.25874	45.383	2174.91
DB3	Or375	82	57.5	52.766	1724.7	3984.9	202.67	41.306	-0.012	-2.406	Or375	51.289	1556.8	3817.4	209.63	41.715	-0.009	-2.269			-2.7842	48.5892	985.739		-3.88506	40.5966	1523.58		-1.90558	48.806	2129.91		-2.55646	43.9146	1398.12
Blk11	R126	93	58	53.03	1551	4127.1	220.62	44.318	-0.007	-1.989	R126	47.565	1372.4	4260.1	343.02	48.787	-0.012	-1.961			-2.23764	48.7412	1100.06		-3.87735	46.513	2082.24						-2.04276	46.4872	1294.59
DB1	Aq46	78.5	58	45.05	1700.6	4875.6	346.02	45.197	-0.013	-2.14	Aq46	47.982	1704.3	3665.6	306.73	47.682	-0.015	-2.28			-2.93324	42.9434	1434.39		-2.91684	40.0636	1636.38						-2.34299	46.5136	1266.69
LG281	DB2	63.5	58	44.313	1423.4	4399.9	262.07	38.425	-0.009	-1.846	DB2	47.125	1748.1	4202.3	335.71	41.293	-0.016	-2.392			-2.83084	46.1459	1372.07		-3.30026	44.4173	1601.87						-3.40102	44.1748	1885.83
DB26	LP61	76.5	58.5	52.85	1899.8	3850.7	295.6	43.286	-0.012	-2.763	LP61	47.146	1277.7	4107.7	301.1	38.963	-0.003	-2.203			-2.74243	43.7413	1011.26		-2.87113	42.181	2303.17						-1.82912	51.4322	1226.3
LP5	Aq12	21.5	58.5	51.605	1193.8	3767.8	476.54	46.064	-0.006	-2.199	Aq12	57.679	2292.9	4391.2	228.19	44.369	-0.005	-2.283			-2.60333	49.3919	774.002		-3.2028	48.1955	1605.31						-2.92304	45.8409	2415.59
HP10	Y163	71	61.5	49.539	2183.1	3848.3	224.32	48.085	-0.02	-3.145	Y163	51.149	2333	3910.2	225.92	48.48	-0.025	-2.814			-2.43913	46.5523	2192.65		-2.41828	41.8399	1187.19						-2.29769	39.1146	1206.02
R13	Blk45	59	62	47.594	1365.9	3767.8	397.33	40.434	-0.012	-2.138	Blk45	51.31	1563.7	3952.9	316.01	38.183	-0.006	-2.793							-3.54283	43.7729	1525.61						-2.87096	50.1296	1652.74
LB13	HP22	51	62	47.219	1254.9	4099.7	338.85	38.757	-0.011	-2.326	HP22	50.214	1537.9	4267.4	338.12	49.033	-0.016	-2.044							-3.28296	45.1967	1825.67						-2.29334	46.919	1514.92
DG1	Aq31	89	63	46.395	1212.3	4158.9	358.89	37.222	-0.009	-2.112	Aq31	44.238	937.52	3691.2	479.91	37.698	-0.01	-1.825							-3.56296	42.4341	1039.79						-3.13191	34.3733	886.106
Wh10	Lime7	80.5	63	41.942	1943.1	3660.8	394.32	37.109	-0.016	-3.258	Lime7	40.897	1491.8	3680.1	418.23	38.482	-0.017	-2.499							-3.48431	44.1092	1195.49						-2.45713	42.8538	1175.64
HP6	DG37	65.5	63	46.395	1607.2	3585.8	394.33	38.044	-0.012	-2.571	DG37	49.243	1317.7	4302.3	413.98	36.842	-0.008	-2.261							-3.39926	39.1684	1684.23						-2.44805	47.5236	897.701
Aq13	DB17	64	63.5	51.452	1095.9	3755.9	340.96	40.767	-0.007	-1.879	DB17	45.837	1537.2	3531.5	338.35	49.988	-0.005	-2.183							-2.97236	45.3903	1162.1						-2.40151	41.1302	1331.11
Brn9	Or60	83	64	42.656	1152.7	4895.4	477.07	36.955	-0.011	-1.835	Or60	49.434	1084.9	4410	350.21	38.48	-0.006	-1.851							-2.85392	36.5128	1468.5						-1.45236	43.2921	715.062
LG281	DB3	72.5	64.5	44.313	1423.4	4399.9	262.07	38.425	-0.009	-1.846	DB3	52.614	1719.7	3968.3	204.93	41.448	-0.012	-2.407							-2.54874	49.333	1719.14						-2.28515	41.8097	1243.32
Brn9	Or58	94	66	42.656	1152.7	4895.4	477.07	36.955	-0.011	-1.835	Or58	49.171	980.78	3862.6	413.51	34.255	-0.006	-2.048							-3.13975	39.2958	1264.41						-2.32164	40.8124	1036.12
DG4	Brn8	53	66	47.511	1207.4	4208.3	411.42	23.68	-0.008	-2.376	Brn8	46	1350.4	4514.1	346.68	40.141	-0.009	-2.227							-2.60678	39.6387	1841.1						-2.97057	46.1535	1443.61
LP4	DG35	74	68.5	50.073	1326.3	3500.1	338.28	48.549	-0.005	-2.417	DG35	46.935	1126.1	3097.6	246.68	42.081	-0.01	-2.232							-2.05591	49.3869	1939.04						-2.61667	40.7883	2417.37
DB3	Or56	61.5	68.5	52.766	1724.7	3984.9	202.67	41.306	-0.012	-2.406	Or56	59.098	1493.3	4057.7	222.92	45.065	-0.01	-1.685							-2.54554	43.8674	1642.18						-2.33524	44.2952	1117.29
Blk32	DG122	92	69	47.522	1619.2	3730.1	265.23	37.315	-0.009	-2.534	DG122	46.251	1436.4	3868.3	320.57	43.013	-0.012	-2.055							-2.94282	48.6382	1582.42						-3.10976	41.5313	1586.01
Wh10	Brn20	57	70	41.942	1943.1	3660.8	394.32	37.109	-0.016	-3.258	Brn20	48.415	1512.3	3879.3	366.32	36.944	-0.01	-2.295							-2.45951	39.6004	1595.66						-3.25305	42.5633	2404.73
Gry12	Gry36	51	70	45.063	1773.6	3577.3	360.58	41.735	-0.014	-2.911	Gry36	54.334	2257.1	4025.7	208.89	40.865	-0.019	-3.061							-2.4112	43.4003	1666.98						-3.03135	40.3693	1620.66
DG4	Brn9	32.5	71	47.511	1207.4	4208.3	411.42	23.68	-0.008	-2.376	Brn9	42.944	1136.4	4907.5	480.71	36.634	-0.011	-1.847							-2.47431	40.7307	1862.32						-2.79701	42.1126	2402.14
Or56	Lime113	74	71.5	59.098	1493.3	4057.7	222.92	45.065	-0.01	-1.685	Lime113	50.89	1507	3415	329.85	51.502	-0.01	-2.191							-2.71934	44.7045	1540.68						-3.56858	46.1823	2241.72
Aq4	Blk17	93	72	52.142	1505	3572.6	330.82	49.432	-0.015	-1.842	Blk17	50.842	1525.8	4106.7	271.63	47.325	-0.017	-2.145							-2.52096	44.0347	2262.83						-2.64466	54.2611	1271.3
LB12	Blk24	91	72	51.29	1200.3	4088.7	384.32	35.474	-0.013	-2.35	Blk24	37.838	863.18	3772.4	630.19	30.536	-0.014	-2.237							-2.25918	47.291	899.559						-2.22135	50.0446	1532.22
LG281	DB1	70	72	44.313	1423.4	4399.9	262.07	38.425	-0.009	-1.846	DB1	45.436	1694.9	4910	348.23	44.862	-0.013	-2.149							-2.55615	42.7944	1678.27						-2.59008	54.2299	1396.59
LP5	Aq13	94.5	73	51.605	1193.8	3767.8	476.54	46.064	-0.006	-2.199	Aq13	51.452	1095.9	3755.9	340.96	40.767	-0.007	-1.879							-1.90942	54.316	2256.78						-2.80821	43.4144	1492.85
Y2	R39	59.75	73	45.227	1745.1	4509	411.96	40.991	-0.014	-2.325	R39	50.259	1422.3	3352.6	271.23	41.083	-0.007	-2.754							-2.54285	45.0246	2066.23						-2.5202	40.2583	1471.98
DG1	Aq32	75	74	46.395	1212.3	4158.9	358.89	37.222	-0.009	-2.112	Aq32	49.667	957.45	3726.2	393.54	38.951	-0.004	-1.914							-2.21005	47.4598	2176.05						-2.48502	42.6346	1440.26
R17	DG47	81	75	45.404	1015	3272.2	531.12	37.767	-0.015	-2.203	DG47	48.49	1172.8	3987.2	374.92	40.884	-0.014	-2.104							-2.55729	45.7907	1967.23						-3.01265	45.5751	1815.29
DG1	Aq30	95	75.5	46.395	1212.3	4158.9	358.89	37.222	-0.009	-2.112	Aq30	48.533	1166	4229.5	315.17	36.062	-0.008	-1.973							-2.55955	35.5607	937.332						-3.40518	44.4745	2385.64
Wh5	Gry21	41.5	75.5	48.685	1538.9	3060	392.86	41.125	-0.015	-2.598	Gry21	42.058	1492.1	3384.3	383.68	43.625	-0.007	-2.66							-2.93432	43.4737	2341.29						-3.06337	38.1375	1268.68
Gry12	Gry34	39	75.5	45.063	1773.6	3577.3	360.58	41.735	-0.014	-2.911	Gry34	46.928	1850.6	3814.5	300.54	39.077	-0.018	-2.824							-2.13348	51.5524	1849.4						-2.56377	45.0265	1172.51
Brn7	Gry30	88	76	47.161	1397.9	4280.8	400.14	44.12	-0.014	-2.136	Gry30	46.302	1699.3	5124	348.18	39.835	-0.019	-2.566							-2.1051	43.6046	1765.41						-4.38099	41.9737	2545.69
Y2	R17	52	76	45.227	1745.1	4509	411.96	40.991	-0.014	-2.325	R17	43.474	1132.6	3375.6	515.5	41.055	-0.016	-2.465							-1.90558	48.806	2129.91						-2.04226	45.1391	1477.1
Gry12	Gry27	85	76.5	45.063	1773.6	3577.3	360.58	41.735	-0.014	-2.911	Gry27	45.707	1801.5	4122.7	242.57	39.533	-0.012	-2.622															-2.44929	46.8273	1330.41
Gry12	Gry49	62	77	45.063	1773.6	3577.3	360.58	41.735	-0.014	-2.911	Gry49	50.17	1926.9	3935.5	285.78	44.939	-0.017	-2.445															-2.53894	42.0061	1843.42
Y2	R64	73	77.5	45.227	1745.1	4509	411.96	40.991	-0.014	-2.325	R64	46.085	1376.7	3625.8	364.06	41.919	-0.01	-2.156															-2.70417	53.9378	1598.52
Lime7	Brn12	56.5	77.5	40.897	1491.8	3680.1	418.23	38.482	-0.017	-2.499	Brn12	42.927	944.2	3284.1	530.46	37.188	-0.008	-1.9															-2.47606	49.1307	1155.64
Y2	R61	56	78	45.227	1745.1	4509	411.96	40.991	-0.014	-2.325	R61	48.528	1366.4	3820.6	507.72	41.856	-0.009	-2.31															-2.38371	44.1208	1749.55
LG281	DB31	88.5	78.5	44.313	1423.4	4399.9	262.07	38.425	-0.009	-1.846	DB31	49.588	1132	3113.2	313.61	43.444	-0.004	-2.11															-3.93575	32.3414	2416.87
LG281	DB31	88.5	78.5	44.313	1423.4	4399.9	262.07	38.425	-0.009	-1.846	DB31	49.588	1132	3113.2	313.61	43.444	-0.004	-2.11															-3.15752	37.1061	2065.94
DB3	Or57	64.5	78.5	52.766	1724.7	3984.9	202.67	41.306	-0.012	-2.406	Or57	52.745	1805.4	3567.8	200.15	45.31	-0.013	-2.628															-2.41934	46.4753	1352.9
LG181	LP17	78	79	48.683	1041.9	3691	465.84	40.199	-0.011	-2.329	LP17	47.448	1240.9	3858.4	390.57	41.65	-0.017	-2.63															-1.92671	46.6603	1394.39
LP5	Aq4	46	79	51.605	1193.8	3767.8	476.54	46.064	-0.006	-2.199	Aq4	52.142	1505	3572.6	330.82	49.432	-0.015	-1.842															-2.96014	45.6121	1524.33
Brn7	Brn28	73.5	81	47.161	1397.9	4280.8	400.14	44.12	-0.014	-2.136	Brn28	47.003	1556.2	4571.8	346.57	43.336	-0.015	-2.087															-2.49121	46.6269	1283
LP5	Aq1	68	82.5	51.605	1193.8	3767.8	476.54	46.064	-0.006	-2.199	Aq1	50.868	1597.4	5147.5	281.06	43.574	-0.011	-2.122															-2.24896	41.4125	1057.79
R17	DG46	96.5	83	45.404	1015	3272.2	531.12	37.767	-0.015	-2.203	DG46	48.747	893.09	3790.5	434.35	38.753	-0.01	-1.38															-1.8237	45.148	1446.89
Or236	Gry55	63	83	37.883	1274.4	4094.5	411.74	43.592	-0.018	-2.288	Gry55	47.19	1926.6	5081.5	286.69	43.928	-0.021	-2.546															-2.11191	48.6432	1424.62
Wh10	Lime19	74	83.5	41.942	1943.1	3660.8	394.32	37.109	-0.016	-3.258	Lime19	38.361	1574.3	3739.4	356.56	39.852	-0.014	-2.611															-2.46414	48.0331	1422.03
Blk30	DG107	98	84	46.832	1680.5	3783.6	276.14	42.976	-0.013	-2.636	DG107	44.834	1544.3	3914.5	391.21	46.299	-0.008	-2.653															-2.50317	39.0169	937.557
Aq13	DB13	74	84.5	51.452	1095.9	3755.9	340.96	40.767	-0.007	-1.879	DB13	51.583	1590.9	4688.2	222.16	47.9	-0.012	-2.028															-2.92565	47.132	1747.5
LG181	LP16	67.5	84.5	48.683	1041.9	3691	465.84	40.199	-0.011	-2.329	LP16	48.007	1214	4094.7	364.28	37.771	-0.014	-2.557															-2.88446	45.148	1649.75
Gry12	Gry28	58	84.5	45.063	1773.6	3577.3	360.58	41.735	-0.014	-2.911	Gry28	45.712	1496.7	3831	410.03	42.008	-0.013	-2.171															-2.60969	40.0107	1719.09
DG1	Aq51	88	85	46.395	1212.3	4158.9	358.89	37.222	-0.009	-2.112	Aq51	44.688	967.29	3834.5	422.76	34.435	-0.014	-2.048															-1.97107	52.0306	879.962
Y16	DB109	89	86	52.026	1229.1	3128.4	422.8	43.175	-0.005	-2.468	DB109	49.627	1213.2	3101	531.45	44.16	-0.01	-2.161															-2.03494	44.1237	1121.45
Gry12	Gry35	76	86.5	45.063	1773.6	3577.3	360.58	41.735	-0.014	-2.911	Gry35	46.334	1862.6	4068.6	365.1	37.645	-0.017	-2.842															-2.24965	45.9513	1178.34
LG181	LP19	61.5	86.5	48.683	1041.9	3691	465.84	40.199	-0.011	-2.329	LP19	46.188	1079.6	3591.7	391.96	42.456	-0.009	-2.471															-2.40685	40.7912	1611.28
LG181	LP19	61.5	86.5	48.683	1041.9	3691	465.84	40.199	-0.011	-2.329	LP19	45.411	1082.7	3527.1	384.43	42.761	-0.004	-2.468															-2.81849	42.9801	1496.39
Gry12	Gry112	72	87	45.063	1773.6	3577.3	360.58	41.735	-0.014	-2.911	Gry112	45.063	1773.6	3577.3	360.58	41.735	-0.014	-2.911															-2.22916	48.4259	1291.51
LG181	LP23	71.5	87.5	48.683	1041.9	3691	465.84	40.199	-0.011	-2.329	LP23	53.077	1320.3	4363.4	336.34	41.839	-0.009	-2.26															-1.99963	44.3461	725.628
LG181	LP23	71.5	87.5	48.683	1041.9	3691	465.84	40.199	-0.011	-2.329	LP23	52.623	1324.4	4358.7	333.79	42.116	-0.008	-2.25															-2.90163	40.2569	1471.1
Gry12	Gry37	65.5	87.5	45.063	1773.6	3577.3	360.58	41.735	-0.014	-2.911	Gry37	45.962	1737.3	4142.9	339.37	36.577	-0.015	-2.59															-2.25118	42.9039	1147.39
Aq13	DB48	72	88	51.452	1095.9	3755.9	340.96	40.767	-0.007	-1.879	DB48	49.097	1331.3	4497.5	294.25	46.927	-0.009	-1.807															-3.22039	41.9447	1448.19
DG4	Brn17	53	88.5	47.511	1207.4	4208.3	411.42	23.68	-0.008	-2.376	Brn17	47.472	1590.3	3757.2	391.81	33.549	-0.011	-2.755															-2.67977	47.059	1504.95
Aq4	Blk37	83	89	52.142	1505	3572.6	330.82	49.432	-0.015	-1.842	Blk37	53	1701.9	3778.4	245.79	51.055	-0.008	-1.926															-2.88074	42.8715	1438.07
Aq13	DB24	70	89	51.452	1095.9	3755.9	340.96	40.767	-0.007	-1.879	DB24	50.409	1368.9	4396.1	211.73	43.548	-0.006	-1.56															-2.35762	40.8596	1019.52
LB12	Blk16	70	89	51.29	1200.3	4088.7	384.32	35.474	-0.013	-2.35	Blk16	48.534	1335.7	4105.9	498.96	37.42	-0.015	-2.669															-2.64482	48.5009	1252.66
Aq4	Blk40	48	91	52.142	1505	3572.6	330.82	49.432	-0.015	-1.842	Blk40	48.493	923.06	2959.2	167.16	37.098	-0.018	-1.171															-3.26004	44.9465	2311.55
Aq13	DB21	64.5	93.5	51.452	1095.9	3755.9	340.96	40.767	-0.007	-1.879	DB21	48.312	1400.2	4855.1	228.53	42.72	-0.006	-2.015															-2.41212	42.6826	2149.01
LG281	R36	70.5	94.5	44.313	1423.4	4399.9	262.07	38.425	-0.009	-1.846	R36	48.703	1262.6	3879.1	222.91	41.742	-0.008	-2.063															-2.84211	48.3154	1906.77
DG1	Aq26	88	95	46.395	1212.3	4158.9	358.89	37.222	-0.009	-2.112	Aq26	50.78	1227.8	4627.9	282.51	36.495	-0.009	-1.915															-2.22911	40.9183	1292.05
Y875	Lime38	63	96	46.847	1240.3	3467.4	403.01	41.797	-0.014	-2.539	Lime38	46.897	1516.1	4210.7	426.02	43.238	-0.013	-2.874															-2.31076	48.3079	1298.72
Brn7	Brn29	88	96.5	47.161	1397.9	4280.8	400.14	44.12	-0.014	-2.136	Brn29	48.268	1132.6	3978.8	340.19	40.322	-0.011	-1.928															-2.93756	47.2365	3036.82
DG5	R42	54	97	51.071	1111.9	3697.5	272.85	36.071	-0.01	-2.196	R42	46.126	1070.8	4106.8	248.88	42.566	-0.009	-2.032															-2.13239	46.5315	1321.31
DG1	Lime29	74	98	46.395	1212.3	4158.9	358.89	37.222	-0.009	-2.112	Lime29	50.017	1151.3	4414.7	308.45	36.406	-0.01	-2.074															-2.57855	47.88	1851.01
Aq13	DB15	93.5	99	51.452	1095.9	3755.9	340.96	40.767	-0.007	-1.879	DB15	49.399	1114.2	3921.1	266.55	41.341	-0.007	-1.969															-2.96702	35.8562	1520.17
DG1	Aq33	92.5	99	46.395	1212.3	4158.9	358.89	37.222	-0.009	-2.112	Aq33	49.181	1141.6	4040.7	386.49	37.661	-0.014	-2.069															-2.45329	39.118	1319.01
																																	-2.11899	44.4824	1041.46
																																	-2.42453	42.5067	1766.93
																																	-2.03868	39.2053	1310.06
																																	-2.43498	30.5385	1098.38
																																	-2.82695	44.2905	1653.16
																																	-3.24899	43.5567	1615.02
																																	-2.83075	41.8553	1911.8
																																	-2.41281	42.2006	1540.49
																																	-3.07953	39.4541	2072.25
																																	-2.75716	46.0913	1874.14
																																	-2.7132	46.5145	1720.85
																																	-2.47352	49.631	1258.52
																																	-3.15874	45.8158	1789.1
																																	-2.92749	41.3684	1566.13
																																	-2.67704	27.1201	601.824
																																	-2.86782	44.8093	1742.74
																																	-3.10579	49.5889	2791.35
																																	-3.31732	29.3131	1344.63
																																	-2.25388	40.992	1153.89
																																	-2.81711	43.7792	2638.59
																																	-2.28664	38.8432	855.097
																																	-2.95827	48.0663	2089.09
																																	-2.72933	39.2246	1274.47
																																	-2.18045	46.1225	1372.06
																																	-2.86247	49.3073	3599.52
																																	-2.79251	39.1278	1279.68
																																	-2.82511	43.6784	1134.25
																																	-2.67386	43.5424	1157
																																	-3.47637	38.836	1881.64
